# Supplementary material for: ﻿Diversity survey of Pholcus spiders (Araneae, Pholcidae) from eastern Sichuan and neighboring areas, with descriptions of six new species
Source: Zookeys. 2025 Jun 3;1240:39–64. doi: 10.3897/zookeys.1240.147905 (PMC12152487; doi:10.3897/zookeys.1240.147905)
Supplement: XML Treatment for Pholcus qiaojia [file zookeys.1240.147905-treatment2.xml]

<!DOCTYPE tp:taxon-treatment
  PUBLIC "-//TaxonX//DTD Taxonomic Treatment Publishing DTD v0 20100105//EN" "tax-treatment-NSO.dtd">
<tp:taxon-treatment xmlns:tp="http://www.plazi.org/taxpub"><tp:treatment-meta><kwd-group><label>Taxon classification</label><kwd>
                <named-content content-type="kingdom">Animalia</named-content>
              </kwd><kwd>
                <named-content content-type="order">Araneae</named-content>
              </kwd><kwd>
                <named-content content-type="family">Pholcidae</named-content>
              </kwd></kwd-group><mixed-citation publication-type="journal"><person-group><name><surname>Li</surname><given-names>Jinglin</given-names></name><name><surname>Li</surname><given-names>Shuqiang</given-names></name><name><surname>Zhang</surname><given-names>Xiaoqing</given-names></name><name><surname>Yao</surname><given-names>Zhiyuan</given-names></name></person-group><article-title>﻿Diversity survey of <italic><tp:taxon-name><tp:taxon-name-part taxon-name-part-type="genus" reg="Pholcus">Pholcus</tp:taxon-name-part></tp:taxon-name></italic> spiders (<tp:taxon-name><tp:taxon-name-part taxon-name-part-type="order">Araneae</tp:taxon-name-part></tp:taxon-name>, <tp:taxon-name><tp:taxon-name-part taxon-name-part-type="family">Pholcidae</tp:taxon-name-part></tp:taxon-name>) from eastern Sichuan and neighboring areas, with descriptions of six new species</article-title><source>Zookeys</source><day>03</day><month>06</month><year>2025</year><volume>1240</volume><fpage>39</fpage><lpage>64</lpage><pub-id pub-id-type="doi">10.3897/zookeys.1240.147905</pub-id></mixed-citation></tp:treatment-meta><tp:nomenclature><label>﻿</label><tp:taxon-name>
              <object-id xmlns:xlink="http://www.w3.org/1999/xlink" content-type="arpha" xlink:type="simple">AF49E1FC-8661-5A9D-9643-12E11B9376AE</object-id>
              <tp:taxon-name-part taxon-name-part-type="genus" reg="Pholcus">Pholcus</tp:taxon-name-part>
              <tp:taxon-name-part taxon-name-part-type="species" reg="qiaojia">qiaojia</tp:taxon-name-part>
              <object-id xmlns:xlink="http://www.w3.org/1999/xlink" content-type="zoobank" xlink:type="simple">https://zoobank.org/938BAF51-927F-4AA0-8E9D-65BF5BAE1B7B</object-id>
            </tp:taxon-name><tp:taxon-authority>Li, Li &amp; Yao</tp:taxon-authority><tp:taxon-status xmlns:xlink="http://www.w3.org/1999/xlink" xlink:type="simple">sp. nov.</tp:taxon-status><xref ref-type="fig" rid="F2">Figs 2</xref><xref ref-type="fig" rid="F3">, 3</xref><xref ref-type="fig" rid="F14">, 14A</xref></tp:nomenclature><tp:treatment-sec sec-type="type material" id="SECID0EYJAG"><title>Type material.</title><p><bold><italic>Holotype</italic></bold>: China • ♂; Yunnan, Zhaotong, Qiaojia County, Laodian Town, Dingjia Village; <named-content xmlns:xlink="http://www.w3.org/1999/xlink" content-type="dwc:verbatimCoordinates" xlink:type="simple"><named-content content-type="geo-json" specific-use="{&#34;type&#34;:&#34;Point&#34;,&#34;coordinates&#34;:[103.276833,26.938345]}" id="NCID0EGKAG" xlink:type="simple">26.938345°N, 103.276833°E</named-content></named-content>; alt. 1713 m; 2 Jun. 2024; X. Zhang, Y. Wang &amp; Q. Meng leg.; <abbrev xmlns:xlink="http://www.w3.org/1999/xlink" xlink:title="College of Life Science, Shenyang Normal University" id="ABBRID0ELKAG" xlink:type="simple">SYNU</abbrev>-Ar00471. <bold><italic>Paratypes</italic></bold>: China • 1 ♂; same data as for the holotype; <abbrev xmlns:xlink="http://www.w3.org/1999/xlink" xlink:title="College of Life Science, Shenyang Normal University" id="ABBRID0ESKAG" xlink:type="simple">SYNU</abbrev>-Ar00472 • 1 ♀; same data as for the holotype; <abbrev xmlns:xlink="http://www.w3.org/1999/xlink" xlink:title="College of Life Science, Shenyang Normal University" id="ABBRID0EWKAG" xlink:type="simple">SYNU</abbrev>-Ar00473.</p></tp:treatment-sec><tp:treatment-sec sec-type="etymology" id="SECID0E1KAG"><title>Etymology.</title><p>The specific name refers to the type locality; noun in apposition.</p></tp:treatment-sec><tp:treatment-sec sec-type="diagnosis" id="SECID0E6KAG"><title>Diagnosis.</title><p>The new species resembles <italic><tp:taxon-name><tp:taxon-name-part taxon-name-part-type="genus" reg="Pholcus">P.</tp:taxon-name-part><tp:taxon-name-part taxon-name-part-type="species" reg="bidentatus">bidentatus</tp:taxon-name-part></tp:taxon-name></italic> Zhu, Zhang, Zhang &amp; Chen, 2005 (<xref ref-type="bibr" rid="B17">Yao and Li 2012</xref>: 11, figs 33A–D, 34A–C; <xref ref-type="bibr" rid="B5">Huber 2011</xref>: 420, figs 1930, 1931, 1961, 1962, 2028–2033) by having similar uncus (Figs <xref ref-type="fig" rid="F3">3C</xref>, <xref ref-type="fig" rid="F14">14A</xref>) and epigyne (Fig. <xref ref-type="fig" rid="F3">3A</xref>), but can be distinguished by procursus with blunt distal apophysis (arrow 1 in Fig. <xref ref-type="fig" rid="F2">2C</xref> vs absent) and sclerotized sawtooth apophyses (arrow 1 in Fig. <xref ref-type="fig" rid="F2">2D</xref> vs absent), by male chelicerae with two pairs of frontal apophyses (<abbrev xmlns:xlink="http://www.w3.org/1999/xlink" xlink:title="frontal apophysis" id="ABBRID0EMMAG" xlink:type="simple">fa</abbrev> in Fig. <xref ref-type="fig" rid="F3">3D</xref> vs absent), by appendix without angular median apophyses (a in Figs <xref ref-type="fig" rid="F3">3C</xref>, <xref ref-type="fig" rid="F14">14A</xref> vs with two), and by vulval pore plates 2× longer than wide (<abbrev xmlns:xlink="http://www.w3.org/1999/xlink" xlink:title="pore plate" id="ABBRID0E3MAG" xlink:type="simple">pp</abbrev> in Fig. <xref ref-type="fig" rid="F3">3B</xref> vs 3×).</p><fig id="F2" position="float" orientation="portrait"><object-id xmlns:xlink="http://www.w3.org/1999/xlink" content-type="doi" xlink:type="simple">10.3897/zookeys.1240.147905.figure2</object-id><object-id xmlns:xlink="http://www.w3.org/1999/xlink" content-type="arpha" xlink:type="simple">B8D59843-6820-5124-9D6E-2AA2BEC8536E</object-id><label>Figure 2.</label><caption><p><italic><tp:taxon-name><tp:taxon-name-part taxon-name-part-type="genus" reg="Pholcus">Pholcus</tp:taxon-name-part><tp:taxon-name-part taxon-name-part-type="species" reg="qiaojia">qiaojia</tp:taxon-name-part></tp:taxon-name></italic> sp. nov., holotype male <bold>A, B</bold> palp (<bold>A</bold> prolateral view <bold>B</bold> retrolateral view, arrow 1 points at retrolatero-proximal protrusion, arrow 2 points at retrolatero-distal membranous process) <bold>C, D</bold> distal part of procursus (<bold>C</bold> prolateral view, arrow 1 points at blunt distal apophysis, arrow 2 points at retrolatero-distal membranous process, arrow 3 points at distal membranous process <bold>D</bold> dorsal view, arrow 1 points at sclerotized sawtooth apophyses, arrow 2 points at sclerotized flat apophysis, arrow 3 points at sclerotized pointed apophysis, arrow 4 points at sclerotized, proximally wide and distally pointed dorso-distal apophysis, arrow 5 points at dorsal spine). Abbreviations: a = appendix, b = bulb, e = embolus, <abbrev xmlns:xlink="http://www.w3.org/1999/xlink" xlink:title="procursus" id="ABBRID0EDOAG" xlink:type="simple">pr</abbrev> = procursus, u = uncus. Scale bars: 0.20 (<bold>A, B</bold>); 0.10 (<bold>C, D</bold>).</p></caption><graphic xmlns:xlink="http://www.w3.org/1999/xlink" xlink:href="zookeys-1240-039_article-147905__-g002.jpg" position="float" orientation="portrait" xlink:type="simple" id="oo_1343826.jpg"><uri content-type="original_file" xlink:type="simple">https://binary.pensoft.net/fig/1343826</uri></graphic></fig><fig id="F3" position="float" orientation="portrait"><object-id xmlns:xlink="http://www.w3.org/1999/xlink" content-type="doi" xlink:type="simple">10.3897/zookeys.1240.147905.figure3</object-id><object-id xmlns:xlink="http://www.w3.org/1999/xlink" content-type="arpha" xlink:type="simple">65E437A6-0E06-5346-B78A-1F2E2312EE3D</object-id><label>Figure 3.</label><caption><p><italic><tp:taxon-name><tp:taxon-name-part taxon-name-part-type="genus" reg="Pholcus">Pholcus</tp:taxon-name-part><tp:taxon-name-part taxon-name-part-type="species" reg="qiaojia">qiaojia</tp:taxon-name-part></tp:taxon-name></italic> sp. nov., holotype (<bold>D–F</bold>) and paratype (<bold>C</bold>) males, paratype female (<bold>A, B, G, H</bold>) <bold>A</bold> epigyne, ventral view <bold>B</bold> vulva, dorsal view <bold>C</bold> bulbal apophyses, prolateral view, arrow 1 points at proximal apophysis, arrow 2 points at latero-median protrusion, arrow 3 points at slender subdistal branch <bold>D</bold> chelicerae, frontal view <bold>E–H</bold> habitus (<bold>E, G</bold> dorsal view <bold>F</bold> lateral view <bold>H</bold> ventral view). Abbreviations: a = appendix, <abbrev xmlns:xlink="http://www.w3.org/1999/xlink" xlink:title="anterior arch" id="ABBRID0EZPAG" xlink:type="simple">aa</abbrev> = anterior arch, <abbrev xmlns:xlink="http://www.w3.org/1999/xlink" xlink:title="distal apophysis" id="ABBRID0E4PAG" xlink:type="simple">da</abbrev> = distal apophysis, e = embolus, <abbrev xmlns:xlink="http://www.w3.org/1999/xlink" xlink:title="frontal apophysis" id="ABBRID0EBQAG" xlink:type="simple">fa</abbrev> = frontal apophysis, <abbrev xmlns:xlink="http://www.w3.org/1999/xlink" xlink:title="knob" id="ABBRID0EFQAG" xlink:type="simple">kn</abbrev> = knob, <abbrev xmlns:xlink="http://www.w3.org/1999/xlink" xlink:title="proximo-lateral apophysis" id="ABBRID0EJQAG" xlink:type="simple">pa</abbrev> = proximo-lateral apophysis, <abbrev xmlns:xlink="http://www.w3.org/1999/xlink" xlink:title="pore plate" id="ABBRID0ENQAG" xlink:type="simple">pp</abbrev> = pore plate, u = uncus. Scale bars: 0.20 (<bold>A–D</bold>); 1.00 (<bold>E–H</bold>).</p></caption><graphic xmlns:xlink="http://www.w3.org/1999/xlink" xlink:href="zookeys-1240-039_article-147905__-g003.jpg" position="float" orientation="portrait" xlink:type="simple" id="oo_1343827.jpg"><uri content-type="original_file" xlink:type="simple">https://binary.pensoft.net/fig/1343827</uri></graphic></fig></tp:treatment-sec><tp:treatment-sec sec-type="description" id="SECID0E1QAG"><title>Description.</title><p><bold>Male</bold> (<bold><italic>holotype</italic></bold>): Measurements: Total length 6.88 (6.99 with clypeus), carapace 1.62 long, 1.84 wide, opisthosoma 5.26 long, 1.54 wide. Leg I: 51.81 (13.46, 0.78, 12.18, 22.76, 2.63), leg II: 33.82 (9.42, 0.75, 8.40, 13.65, 1.60), leg III: 23.79 (6.64, 0.70, 5.90, 9.30, 1.25), leg IV: missing; tibia I <abbrev xmlns:xlink="http://www.w3.org/1999/xlink" xlink:title="length/diameter ratio; used in the illustrations" id="ABBRID0EFRAG" xlink:type="simple">L/d</abbrev>: 81. Eye interdistances and diameters: <abbrev xmlns:xlink="http://www.w3.org/1999/xlink" xlink:title="posterior median eye" id="ABBRID0EJRAG" xlink:type="simple">PME</abbrev>–<abbrev xmlns:xlink="http://www.w3.org/1999/xlink" xlink:title="posterior median eye" id="ABBRID0ENRAG" xlink:type="simple">PME</abbrev> 0.40, <abbrev xmlns:xlink="http://www.w3.org/1999/xlink" xlink:title="posterior median eye" id="ABBRID0ERRAG" xlink:type="simple">PME</abbrev> 0.20, <abbrev xmlns:xlink="http://www.w3.org/1999/xlink" xlink:title="posterior median eye" id="ABBRID0EVRAG" xlink:type="simple">PME</abbrev>–<abbrev xmlns:xlink="http://www.w3.org/1999/xlink" xlink:title="anterior lateral eye" id="ABBRID0EZRAG" xlink:type="simple">ALE</abbrev> 0.06, <abbrev xmlns:xlink="http://www.w3.org/1999/xlink" xlink:title="anterior median eye" id="ABBRID0E4RAG" xlink:type="simple">AME</abbrev>–<abbrev xmlns:xlink="http://www.w3.org/1999/xlink" xlink:title="anterior median eye" id="ABBRID0EBSAG" xlink:type="simple">AME</abbrev> 0.09, <abbrev xmlns:xlink="http://www.w3.org/1999/xlink" xlink:title="anterior median eye" id="ABBRID0EFSAG" xlink:type="simple">AME</abbrev> 0.09. Sternum width/length: 1.16/0.94.</p><p>Color: Carapace yellowish, with brown radiating marks; ocular area yellowish, with median and lateral brown bands; clypeus yellowish, with indistinct brown marks; sternum brown. Legs yellowish, but dark brown on patellae and whitish on distal parts of femora and tibiae, with darker rings on subdistal parts of femora and proximal and subdistal parts of tibiae. Opisthosoma yellowish, with dorsal and lateral brown spots.</p><p>Body: Habitus as in Fig. <xref ref-type="fig" rid="F3">3E, F</xref>; ocular area elevated, each eye triad on top of laterally directed eye-stalk.</p><p>Chelicerae: As in Fig. <xref ref-type="fig" rid="F3">3D</xref>, with pair of proximo-lateral apophyses, pair of distal apophyses, and two pairs of frontal apophyses.</p><p>Palp: As in Fig. <xref ref-type="fig" rid="F2">2A, B</xref>; trochanter with long (3× longer than wide), retrolaterally bulged ventral apophysis; femur with retrolatero-proximal protrusion (arrow 1 in Fig. <xref ref-type="fig" rid="F2">2B</xref>) and distinct ventral protrusion; procursus simple proximally but complex distally, with raised, prolatero-subdistal membranous edge bearing blunt distal apophysis (arrow 1 in Fig. <xref ref-type="fig" rid="F2">2C</xref>) with sclerotized sawtooth apophyses, sclerotized flat apophysis and sclerotized pointed apophysis (arrows 1–3 in Fig. <xref ref-type="fig" rid="F2">2D</xref>), retrolatero-distal membranous process (arrow 2 in Fig. <xref ref-type="fig" rid="F2">2B, C</xref>), distal membranous process (arrow 3 in Fig. <xref ref-type="fig" rid="F2">2C</xref>), sclerotized, proximally wide and distally pointed dorso-distal apophysis (arrow 4 in Fig. <xref ref-type="fig" rid="F2">2D</xref>), and strong dorsal spine (arrow 5 in Fig. <xref ref-type="fig" rid="F2">2D</xref>); uncus with scales, proximal apophysis, and distinct latero-median protrusion (arrows 1, 2 in Figs <xref ref-type="fig" rid="F3">3C</xref>, <xref ref-type="fig" rid="F14">14A</xref>); appendix hooked, with slender subdistal branch (arrow 3 in Figs <xref ref-type="fig" rid="F3">3C</xref>, <xref ref-type="fig" rid="F14">14A</xref>); embolus weakly sclerotized, with some transparent distal projections (Figs <xref ref-type="fig" rid="F3">3C</xref>, <xref ref-type="fig" rid="F14">14A</xref>).</p><p>Legs: Retrolateral trichobothrium on tibia I at 2% proximally; legs with short vertical setae on tibiae, metatarsi, and tarsi; tarsus I with 42 distinct pseudosegments.</p><p><bold>Female</bold> (<bold><italic>paratype</italic></bold>, <abbrev xmlns:xlink="http://www.w3.org/1999/xlink" xlink:title="College of Life Science, Shenyang Normal University" id="ABBRID0EYUAG" xlink:type="simple">SYNU</abbrev>-Ar00473): Similar to male, habitus as in Fig. <xref ref-type="fig" rid="F3">3G, H</xref>. Total length 6.46 (6.62 with clypeus), carapace 1.52 long, 1.70 wide, opisthosoma 4.94 long, 2.64 wide; leg I missing. Eye interdistances and diameters: <abbrev xmlns:xlink="http://www.w3.org/1999/xlink" xlink:title="posterior median eye" id="ABBRID0EAVAG" xlink:type="simple">PME</abbrev>–<abbrev xmlns:xlink="http://www.w3.org/1999/xlink" xlink:title="posterior median eye" id="ABBRID0EEVAG" xlink:type="simple">PME</abbrev> 0.25, <abbrev xmlns:xlink="http://www.w3.org/1999/xlink" xlink:title="posterior median eye" id="ABBRID0EIVAG" xlink:type="simple">PME</abbrev> 0.18, <abbrev xmlns:xlink="http://www.w3.org/1999/xlink" xlink:title="posterior median eye" id="ABBRID0EMVAG" xlink:type="simple">PME</abbrev>–<abbrev xmlns:xlink="http://www.w3.org/1999/xlink" xlink:title="anterior lateral eye" id="ABBRID0EQVAG" xlink:type="simple">ALE</abbrev> 0.04, <abbrev xmlns:xlink="http://www.w3.org/1999/xlink" xlink:title="anterior median eye" id="ABBRID0EUVAG" xlink:type="simple">AME</abbrev>–<abbrev xmlns:xlink="http://www.w3.org/1999/xlink" xlink:title="anterior median eye" id="ABBRID0EYVAG" xlink:type="simple">AME</abbrev> 0.04, <abbrev xmlns:xlink="http://www.w3.org/1999/xlink" xlink:title="anterior median eye" id="ABBRID0E3VAG" xlink:type="simple">AME</abbrev> 0.09. Sternum width/length: 1.10/1.03. Ocular area without eye-stalks. Epigyne nearly trapezoidal, laterally strongly sclerotized, with knob (Fig. <xref ref-type="fig" rid="F3">3A</xref>). Vulva with curved, posteriorly sclerotized anterior arch and pair of nearly quadrilateral pore plates (Fig. <xref ref-type="fig" rid="F3">3B</xref>).</p></tp:treatment-sec><tp:treatment-sec sec-type="variation" id="SECID0EIWAG"><title>Variation.</title><p>Unknown. Leg I missing in paratype male (<abbrev xmlns:xlink="http://www.w3.org/1999/xlink" xlink:title="College of Life Science, Shenyang Normal University" id="ABBRID0EOWAG" xlink:type="simple">SYNU</abbrev>-Ar00472).</p></tp:treatment-sec><tp:treatment-sec sec-type="habitat" id="SECID0ESWAG"><title>Habitat.</title><p>Underside of overhang on rocky cliffs in the mountain area.</p></tp:treatment-sec><tp:treatment-sec sec-type="distribution" id="SECID0EXWAG"><title>Distribution.</title><p>China (Yunnan, type locality; Fig. <xref ref-type="fig" rid="F1">1</xref>).</p><sec sec-type="﻿Pholcus crypticolens species group" id="SECID0EBXAG"><title>﻿<italic><tp:taxon-name><tp:taxon-name-part taxon-name-part-type="genus" reg="Pholcus">Pholcus</tp:taxon-name-part><tp:taxon-name-part taxon-name-part-type="species" reg="crypticolens">crypticolens</tp:taxon-name-part></tp:taxon-name></italic> species group</title><p>This species group was recognized by <xref ref-type="bibr" rid="B5">Huber (2011)</xref>. It includes 11 previously described species and is mainly distributed in East Asia (e.g., <xref ref-type="bibr" rid="B5">Huber 2011</xref>; <xref ref-type="bibr" rid="B17">Yao and Li 2012</xref>; <xref ref-type="bibr" rid="B2">Dong et al. 2016b</xref>). Among them, 10 species have been recorded from China. Two species are newly described below.</p></sec></tp:treatment-sec><tp:treatment-sec><!--Section generated to contain objects referenced in tp:taxon-treatment.--><fig id="F14" position="float" orientation="portrait"><object-id xmlns:xlink="http://www.w3.org/1999/xlink" content-type="doi" xlink:type="simple">10.3897/zookeys.1240.147905.figure14</object-id><object-id xmlns:xlink="http://www.w3.org/1999/xlink" content-type="arpha" xlink:type="simple">010643DA-85CE-5BDB-80B6-7491FD0391F0</object-id><label>Figure 14.</label><caption><p>Bulbal apophyses, retrolatero-ventral views <bold>A</bold><italic><tp:taxon-name><tp:taxon-name-part taxon-name-part-type="genus" reg="Pholcus">Pholcus</tp:taxon-name-part><tp:taxon-name-part taxon-name-part-type="species" reg="qiaojia">qiaojia</tp:taxon-name-part></tp:taxon-name></italic> sp. nov., arrow 1 points at proximal apophysis, arrow 2 points at latero-median protrusion, arrow 3 points at slender subdistal branch <bold>B</bold><italic><tp:taxon-name><tp:taxon-name-part taxon-name-part-type="genus" reg="Pholcus">P.</tp:taxon-name-part><tp:taxon-name-part taxon-name-part-type="species" reg="aba">aba</tp:taxon-name-part></tp:taxon-name></italic> sp. nov., arrow 1 points at proximal apophysis, arrow 2 points at latero-median protrusion <bold>C</bold><italic><tp:taxon-name><tp:taxon-name-part taxon-name-part-type="genus" reg="Pholcus">P.</tp:taxon-name-part><tp:taxon-name-part taxon-name-part-type="species" reg="wenchuan">wenchuan</tp:taxon-name-part></tp:taxon-name></italic> sp. nov., arrow 1 points at proximal apophysis, arrow 2 points at latero-median protrusion <bold>D</bold><italic><tp:taxon-name><tp:taxon-name-part taxon-name-part-type="genus" reg="Pholcus">P.</tp:taxon-name-part><tp:taxon-name-part taxon-name-part-type="species" reg="mengding">mengding</tp:taxon-name-part></tp:taxon-name></italic> sp. nov., arrow 1 points at proximal apophysis, arrow 2 points at latero-median protrusion, arrow 3 points at hooked appendix, arrow 4 points at curved subdistal branch <bold>E</bold><italic><tp:taxon-name><tp:taxon-name-part taxon-name-part-type="genus" reg="Pholcus">P.</tp:taxon-name-part><tp:taxon-name-part taxon-name-part-type="species" reg="miyi">miyi</tp:taxon-name-part></tp:taxon-name></italic> sp. nov., arrow points at proximal apophysis <bold>F</bold><italic><tp:taxon-name><tp:taxon-name-part taxon-name-part-type="genus" reg="Pholcus">P.</tp:taxon-name-part><tp:taxon-name-part taxon-name-part-type="species" reg="yaan">yaan</tp:taxon-name-part></tp:taxon-name></italic> sp. nov., arrow 1 points at proximal apophysis, arrow 2 points at latero-median protrusion. Abbreviations: a = appendix, b = bulb, e = embolus, u = uncus. Scale bars: 0.20 (<bold>A–F</bold>).</p></caption><graphic xmlns:xlink="http://www.w3.org/1999/xlink" xlink:href="zookeys-1240-039_article-147905__-g014.jpg" position="float" orientation="portrait" xlink:type="simple" id="oo_1343838.jpg"><uri content-type="original_file" xlink:type="simple">https://binary.pensoft.net/fig/1343838</uri></graphic></fig><fig id="F1" position="float" orientation="portrait"><object-id xmlns:xlink="http://www.w3.org/1999/xlink" content-type="doi" xlink:type="simple">10.3897/zookeys.1240.147905.figure1</object-id><object-id xmlns:xlink="http://www.w3.org/1999/xlink" content-type="arpha" xlink:type="simple">FBA40EA2-C0EE-503C-B3DC-3714EE9743DF</object-id><label>Figure 1.</label><caption><p>Distribution records of <italic><tp:taxon-name><tp:taxon-name-part taxon-name-part-type="genus" reg="Pholcus">Pholcus</tp:taxon-name-part></tp:taxon-name></italic> spiders from the eastern of Sichuan and neighboring areas in this study. The <italic><tp:taxon-name><tp:taxon-name-part taxon-name-part-type="genus" reg="Pholcus"/><tp:taxon-name-part taxon-name-part-type="species" reg="bidentatus">bidentatus</tp:taxon-name-part></tp:taxon-name></italic> group: <bold>1</bold><italic><tp:taxon-name><tp:taxon-name-part taxon-name-part-type="genus" reg="Pholcus">P.</tp:taxon-name-part><tp:taxon-name-part taxon-name-part-type="species" reg="bidentatus">bidentatus</tp:taxon-name-part></tp:taxon-name></italic><bold>2</bold><italic><tp:taxon-name><tp:taxon-name-part taxon-name-part-type="genus" reg="Pholcus">P.</tp:taxon-name-part><tp:taxon-name-part taxon-name-part-type="species" reg="kimi">kimi</tp:taxon-name-part></tp:taxon-name></italic><bold>3</bold><italic><tp:taxon-name><tp:taxon-name-part taxon-name-part-type="genus" reg="Pholcus">P.</tp:taxon-name-part><tp:taxon-name-part taxon-name-part-type="species" reg="qiaojia">qiaojia</tp:taxon-name-part></tp:taxon-name></italic> sp. nov.; the <italic><tp:taxon-name><tp:taxon-name-part taxon-name-part-type="genus" reg="Pholcus"/><tp:taxon-name-part taxon-name-part-type="species" reg="crypticolens">crypticolens</tp:taxon-name-part></tp:taxon-name></italic> group: <bold>4</bold><italic><tp:taxon-name><tp:taxon-name-part taxon-name-part-type="genus" reg="Pholcus">P.</tp:taxon-name-part><tp:taxon-name-part taxon-name-part-type="species" reg="aba">aba</tp:taxon-name-part></tp:taxon-name></italic> sp. nov. <bold>5</bold><italic><tp:taxon-name><tp:taxon-name-part taxon-name-part-type="genus" reg="Pholcus">P.</tp:taxon-name-part><tp:taxon-name-part taxon-name-part-type="species" reg="chang">chang</tp:taxon-name-part></tp:taxon-name></italic><bold>6</bold><italic><tp:taxon-name><tp:taxon-name-part taxon-name-part-type="genus" reg="Pholcus">P.</tp:taxon-name-part><tp:taxon-name-part taxon-name-part-type="species" reg="ganziensis">ganziensis</tp:taxon-name-part></tp:taxon-name></italic><bold>7</bold><italic><tp:taxon-name><tp:taxon-name-part taxon-name-part-type="genus" reg="Pholcus">P.</tp:taxon-name-part><tp:taxon-name-part taxon-name-part-type="species" reg="manueli">manueli</tp:taxon-name-part></tp:taxon-name></italic><bold>8</bold><italic><tp:taxon-name><tp:taxon-name-part taxon-name-part-type="genus" reg="Pholcus">P.</tp:taxon-name-part><tp:taxon-name-part taxon-name-part-type="species" reg="spilis">spilis</tp:taxon-name-part></tp:taxon-name></italic><bold>9</bold><italic><tp:taxon-name><tp:taxon-name-part taxon-name-part-type="genus" reg="Pholcus">P.</tp:taxon-name-part><tp:taxon-name-part taxon-name-part-type="species" reg="wenchuan">wenchuan</tp:taxon-name-part></tp:taxon-name></italic> sp. nov.; the <italic><tp:taxon-name><tp:taxon-name-part taxon-name-part-type="genus" reg="Pholcus"/><tp:taxon-name-part taxon-name-part-type="species" reg="yichengicus">yichengicus</tp:taxon-name-part></tp:taxon-name></italic> group: <bold>10</bold><italic><tp:taxon-name><tp:taxon-name-part taxon-name-part-type="genus" reg="Pholcus">P.</tp:taxon-name-part><tp:taxon-name-part taxon-name-part-type="species" reg="jiulong">jiulong</tp:taxon-name-part></tp:taxon-name></italic><bold>11</bold><italic><tp:taxon-name><tp:taxon-name-part taxon-name-part-type="genus" reg="Pholcus">P.</tp:taxon-name-part><tp:taxon-name-part taxon-name-part-type="species" reg="kangding">kangding</tp:taxon-name-part></tp:taxon-name></italic><bold>12</bold><italic><tp:taxon-name><tp:taxon-name-part taxon-name-part-type="genus" reg="Pholcus">P.</tp:taxon-name-part><tp:taxon-name-part taxon-name-part-type="species" reg="kunming">kunming</tp:taxon-name-part></tp:taxon-name></italic><bold>13</bold><italic><tp:taxon-name><tp:taxon-name-part taxon-name-part-type="genus" reg="Pholcus">P.</tp:taxon-name-part><tp:taxon-name-part taxon-name-part-type="species" reg="luding">luding</tp:taxon-name-part></tp:taxon-name></italic><bold>14</bold><italic><tp:taxon-name><tp:taxon-name-part taxon-name-part-type="genus" reg="Pholcus">P.</tp:taxon-name-part><tp:taxon-name-part taxon-name-part-type="species" reg="mengding">mengding</tp:taxon-name-part></tp:taxon-name></italic> sp. nov. <bold>15</bold><italic><tp:taxon-name><tp:taxon-name-part taxon-name-part-type="genus" reg="Pholcus">P.</tp:taxon-name-part><tp:taxon-name-part taxon-name-part-type="species" reg="miyi">miyi</tp:taxon-name-part></tp:taxon-name></italic> sp. nov. <bold>16</bold><italic><tp:taxon-name><tp:taxon-name-part taxon-name-part-type="genus" reg="Pholcus">P.</tp:taxon-name-part><tp:taxon-name-part taxon-name-part-type="species" reg="qingchengensis">qingchengensis</tp:taxon-name-part></tp:taxon-name></italic><bold>17</bold><italic><tp:taxon-name><tp:taxon-name-part taxon-name-part-type="genus" reg="Pholcus">P.</tp:taxon-name-part><tp:taxon-name-part taxon-name-part-type="species" reg="qinghaiensis">qinghaiensis</tp:taxon-name-part></tp:taxon-name></italic><bold>18</bold><italic><tp:taxon-name><tp:taxon-name-part taxon-name-part-type="genus" reg="Pholcus">P.</tp:taxon-name-part><tp:taxon-name-part taxon-name-part-type="species" reg="taibaiensis">taibaiensis</tp:taxon-name-part></tp:taxon-name></italic><bold>19</bold><italic><tp:taxon-name><tp:taxon-name-part taxon-name-part-type="genus" reg="Pholcus">P.</tp:taxon-name-part><tp:taxon-name-part taxon-name-part-type="species" reg="yaan">yaan</tp:taxon-name-part></tp:taxon-name></italic> sp. nov. <bold>20</bold><italic><tp:taxon-name><tp:taxon-name-part taxon-name-part-type="genus" reg="Pholcus">P.</tp:taxon-name-part><tp:taxon-name-part taxon-name-part-type="species" reg="zhangae">zhangae</tp:taxon-name-part></tp:taxon-name></italic>. Blue, green, and red circles represent previously recorded species, species collected in this study, and new species, respectively.</p></caption><graphic xmlns:xlink="http://www.w3.org/1999/xlink" xlink:href="zookeys-1240-039_article-147905__-g001.jpg" position="float" orientation="portrait" xlink:type="simple" id="oo_1343825.jpg"><uri content-type="original_file" xlink:type="simple">https://binary.pensoft.net/fig/1343825</uri></graphic></fig></tp:treatment-sec><ref-list><ref id="B17"><mixed-citation xmlns:xlink="http://www.w3.org/1999/xlink" xlink:type="simple"><person-group><name name-style="western"><surname>Yao</surname><given-names>Z</given-names></name><name name-style="western"><surname>Li</surname><given-names>S</given-names></name></person-group> (<year>2012</year>) <article-title>New species of the spider genus <italic><tp:taxon-name><tp:taxon-name-part taxon-name-part-type="genus">Pholcus</tp:taxon-name-part></tp:taxon-name></italic> (<tp:taxon-name><tp:taxon-name-part taxon-name-part-type="order">Araneae</tp:taxon-name-part></tp:taxon-name>: <tp:taxon-name><tp:taxon-name-part taxon-name-part-type="family">Pholcidae</tp:taxon-name-part></tp:taxon-name>) from China.</article-title><source>Zootaxa</source><volume>3289</volume>(<issue>1</issue>): <fpage>1</fpage>–<lpage>271</lpage>. <ext-link xlink:href="10.11646/zootaxa.3289.1.1" ext-link-type="doi" xlink:type="simple">https://doi.org/10.11646/zootaxa.3289.1.1</ext-link></mixed-citation></ref><ref id="B5"><mixed-citation xmlns:xlink="http://www.w3.org/1999/xlink" xlink:type="simple"><person-group><name name-style="western"><surname>Huber</surname><given-names>BA</given-names></name></person-group> (<year>2011</year>) <article-title>Revision and cladistic analysis of <italic><tp:taxon-name><tp:taxon-name-part taxon-name-part-type="genus">Pholcus</tp:taxon-name-part></tp:taxon-name></italic> and closely related taxa (<tp:taxon-name><tp:taxon-name-part taxon-name-part-type="order">Araneae</tp:taxon-name-part></tp:taxon-name>, <tp:taxon-name><tp:taxon-name-part taxon-name-part-type="family">Pholcidae</tp:taxon-name-part></tp:taxon-name>).</article-title><source>Bonner Zoologische Monographien</source><volume>58</volume>: <fpage>1</fpage>–<lpage>509</lpage>.</mixed-citation></ref><ref id="B2"><mixed-citation xmlns:xlink="http://www.w3.org/1999/xlink" xlink:type="simple"><person-group><name name-style="western"><surname>Dong</surname><given-names>T</given-names></name><name name-style="western"><surname>Zheng</surname><given-names>G</given-names></name><name name-style="western"><surname>Yao</surname><given-names>Z</given-names></name><name name-style="western"><surname>Li</surname><given-names>S</given-names></name></person-group> (<year>2016b</year>) <article-title>Thirteen new species of the spider genus <italic><tp:taxon-name><tp:taxon-name-part taxon-name-part-type="genus">Pholcus</tp:taxon-name-part></tp:taxon-name></italic> Walckenaer, 1805 (<tp:taxon-name><tp:taxon-name-part taxon-name-part-type="order">Araneae</tp:taxon-name-part></tp:taxon-name>: <tp:taxon-name><tp:taxon-name-part taxon-name-part-type="family">Pholcidae</tp:taxon-name-part></tp:taxon-name>) from China.</article-title><source>Zootaxa</source><volume>4170</volume>(<issue>1</issue>): <fpage>1</fpage>–<lpage>40</lpage>. <ext-link xlink:href="10.11646/zootaxa.4170.1.1" ext-link-type="doi" xlink:type="simple">https://doi.org/10.11646/zootaxa.4170.1.1</ext-link></mixed-citation></ref></ref-list></tp:taxon-treatment>
