# Supplementary material for: ﻿Diversity survey of Pholcus spiders (Araneae, Pholcidae) from eastern Sichuan and neighboring areas, with descriptions of six new species
Source: Zookeys. 2025 Jun 3;1240:39–64. doi: 10.3897/zookeys.1240.147905 (PMC12152487; doi:10.3897/zookeys.1240.147905)
Supplement: XML Treatment for Pholcus aba [file zookeys.1240.147905-treatment3.xml]

<!DOCTYPE tp:taxon-treatment
  PUBLIC "-//TaxonX//DTD Taxonomic Treatment Publishing DTD v0 20100105//EN" "tax-treatment-NSO.dtd">
<tp:taxon-treatment xmlns:tp="http://www.plazi.org/taxpub"><tp:treatment-meta><kwd-group><label>Taxon classification</label><kwd>
                <named-content content-type="kingdom">Animalia</named-content>
              </kwd><kwd>
                <named-content content-type="order">Araneae</named-content>
              </kwd><kwd>
                <named-content content-type="family">Pholcidae</named-content>
              </kwd></kwd-group><mixed-citation publication-type="journal"><person-group><name><surname>Li</surname><given-names>Jinglin</given-names></name><name><surname>Li</surname><given-names>Shuqiang</given-names></name><name><surname>Zhang</surname><given-names>Xiaoqing</given-names></name><name><surname>Yao</surname><given-names>Zhiyuan</given-names></name></person-group><article-title>﻿Diversity survey of <italic><tp:taxon-name><tp:taxon-name-part taxon-name-part-type="genus" reg="Pholcus">Pholcus</tp:taxon-name-part></tp:taxon-name></italic> spiders (<tp:taxon-name><tp:taxon-name-part taxon-name-part-type="order">Araneae</tp:taxon-name-part></tp:taxon-name>, <tp:taxon-name><tp:taxon-name-part taxon-name-part-type="family">Pholcidae</tp:taxon-name-part></tp:taxon-name>) from eastern Sichuan and neighboring areas, with descriptions of six new species</article-title><source>Zookeys</source><day>03</day><month>06</month><year>2025</year><volume>1240</volume><fpage>39</fpage><lpage>64</lpage><pub-id pub-id-type="doi">10.3897/zookeys.1240.147905</pub-id></mixed-citation></tp:treatment-meta><tp:nomenclature><label>﻿</label><tp:taxon-name>
              <object-id xmlns:xlink="http://www.w3.org/1999/xlink" content-type="arpha" xlink:type="simple">89DE8712-9E22-5300-8F5B-1729EC6F832C</object-id>
              <tp:taxon-name-part taxon-name-part-type="genus" reg="Pholcus">Pholcus</tp:taxon-name-part>
              <tp:taxon-name-part taxon-name-part-type="species" reg="aba">aba</tp:taxon-name-part>
              <object-id xmlns:xlink="http://www.w3.org/1999/xlink" content-type="zoobank" xlink:type="simple">https://zoobank.org/45EE1D92-D2A2-4F24-AF74-7AA6CD0B35BF</object-id>
            </tp:taxon-name><tp:taxon-authority>Li, Li &amp; Yao</tp:taxon-authority><tp:taxon-status xmlns:xlink="http://www.w3.org/1999/xlink" xlink:type="simple">sp. nov.</tp:taxon-status><xref ref-type="fig" rid="F4">Figs 4</xref><xref ref-type="fig" rid="F5">, 5</xref><xref ref-type="fig" rid="F14">, 14B</xref></tp:nomenclature><tp:treatment-sec sec-type="type material" id="SECID0EZZAG"><title>Type material.</title><p><bold><italic>Holotype</italic></bold>: China • ♂; Sichuan, Aba, Li County, Xindianzi; <named-content xmlns:xlink="http://www.w3.org/1999/xlink" content-type="dwc:verbatimCoordinates" xlink:type="simple"><named-content content-type="geo-json" specific-use="{&#34;type&#34;:&#34;Point&#34;,&#34;coordinates&#34;:[103.254276,31.528726]}" id="NCID0EH1AG" xlink:type="simple">31.528726°N, 103.254276°E</named-content></named-content>; alt. 1606 m; 19 May 2024; X. Zhang, Y. Wang &amp; Q. Meng leg.; <abbrev xmlns:xlink="http://www.w3.org/1999/xlink" xlink:title="College of Life Science, Shenyang Normal University" id="ABBRID0EM1AG" xlink:type="simple">SYNU</abbrev>-Ar00474. <bold><italic>Paratypes</italic></bold>: China • 1 ♂; same data as for the holotype; <abbrev xmlns:xlink="http://www.w3.org/1999/xlink" xlink:title="College of Life Science, Shenyang Normal University" id="ABBRID0ET1AG" xlink:type="simple">SYNU</abbrev>-Ar00475 • 2 ♀; same data as for the holotype; <abbrev xmlns:xlink="http://www.w3.org/1999/xlink" xlink:title="College of Life Science, Shenyang Normal University" id="ABBRID0EX1AG" xlink:type="simple">SYNU</abbrev>-Ar00476–77.</p></tp:treatment-sec><tp:treatment-sec sec-type="etymology" id="SECID0E21AG"><title>Etymology.</title><p>The specific name refers to the type locality; noun in apposition.</p></tp:treatment-sec><tp:treatment-sec sec-type="diagnosis" id="SECID0EA2AG"><title>Diagnosis.</title><p>The new species resembles <italic><tp:taxon-name><tp:taxon-name-part taxon-name-part-type="genus" reg="Pholcus">P.</tp:taxon-name-part><tp:taxon-name-part taxon-name-part-type="species" reg="langensis">langensis</tp:taxon-name-part></tp:taxon-name></italic> Yao &amp; Li, 2016 (<xref ref-type="bibr" rid="B2">Dong et al. 2016b</xref>: 8, figs 5A–D, 6A–H) by having similar uncus (Figs <xref ref-type="fig" rid="F5">5C</xref>, <xref ref-type="fig" rid="F14">14B</xref>), male chelicerae (Fig. <xref ref-type="fig" rid="F5">5D</xref>) and epigyne (Fig. <xref ref-type="fig" rid="F5">5A</xref>), but can be distinguished by procursus with raised, sclerotized, swollen prolatero-subdistal edge (arrow 6 in Fig. <xref ref-type="fig" rid="F4">4D</xref> vs prolatero-subdistal edge not swollen), sclerotized retrolatero-distal apophysis (arrow 2 in Fig. <xref ref-type="fig" rid="F4">4B</xref>; arrow 1 in Fig. <xref ref-type="fig" rid="F4">4D</xref> vs absent) and distal membranous process without sawteeth (arrow 2 in Fig. <xref ref-type="fig" rid="F4">4C</xref> vs present), by appendix without median apophyses (a in Figs <xref ref-type="fig" rid="F5">5C</xref>, <xref ref-type="fig" rid="F14">14B</xref> vs with sawtooth median apophyses), and by vulval pore plates longer than wide (<abbrev xmlns:xlink="http://www.w3.org/1999/xlink" xlink:title="pore plate" id="ABBRID0E43AG" xlink:type="simple">pp</abbrev> in Fig. <xref ref-type="fig" rid="F5">5B</xref> vs wider than long).</p><fig id="F4" position="float" orientation="portrait"><object-id xmlns:xlink="http://www.w3.org/1999/xlink" content-type="doi" xlink:type="simple">10.3897/zookeys.1240.147905.figure4</object-id><object-id xmlns:xlink="http://www.w3.org/1999/xlink" content-type="arpha" xlink:type="simple">5366DF0C-507E-582B-90C0-5D4BBFB4C99B</object-id><label>Figure 4.</label><caption><p><italic><tp:taxon-name><tp:taxon-name-part taxon-name-part-type="genus" reg="Pholcus">Pholcus</tp:taxon-name-part><tp:taxon-name-part taxon-name-part-type="species" reg="aba">aba</tp:taxon-name-part></tp:taxon-name></italic> sp. nov., holotype male <bold>A, B</bold> palp (<bold>A</bold> prolateral view <bold>B</bold> retrolateral view, arrow 1 points at retrolatero-proximal protrusion, arrow 2 points at sclerotized retrolatero-distal apophysis) <bold>C, D</bold> distal part of procursus (<bold>C</bold> prolateral view, arrow 1 points at membranous part, arrow 2 points at distal membranous process <bold>D</bold> dorsal view, arrow 1 points at sclerotized retrolatero-distal apophysis, arrows 2–5 point at dorsal spines, arrow 6 points at swollen prolatero-subdistal edge). Abbreviations: a = appendix, b = bulb, e = embolus, <abbrev xmlns:xlink="http://www.w3.org/1999/xlink" xlink:title="procursus" id="ABBRID0EE5AG" xlink:type="simple">pr</abbrev> = procursus, u = uncus. Scale bars: 0.20 (<bold>A, B</bold>); 0.10 (<bold>C, D</bold>).</p></caption><graphic xmlns:xlink="http://www.w3.org/1999/xlink" xlink:href="zookeys-1240-039_article-147905__-g004.jpg" position="float" orientation="portrait" xlink:type="simple" id="oo_1343828.jpg"><uri content-type="original_file" xlink:type="simple">https://binary.pensoft.net/fig/1343828</uri></graphic></fig><fig id="F5" position="float" orientation="portrait"><object-id xmlns:xlink="http://www.w3.org/1999/xlink" content-type="doi" xlink:type="simple">10.3897/zookeys.1240.147905.figure5</object-id><object-id xmlns:xlink="http://www.w3.org/1999/xlink" content-type="arpha" xlink:type="simple">8F3686F4-9C1A-518E-853E-FD1D2447A3E5</object-id><label>Figure 5.</label><caption><p><italic><tp:taxon-name><tp:taxon-name-part taxon-name-part-type="genus" reg="Pholcus">Pholcus</tp:taxon-name-part><tp:taxon-name-part taxon-name-part-type="species" reg="aba">aba</tp:taxon-name-part></tp:taxon-name></italic> sp. nov., holotype male (<bold>C–F</bold>) and paratype female (<bold>A, B, G, H</bold>) <bold>A</bold> epigyne, ventral view <bold>B</bold> vulva, dorsal view <bold>C</bold> bulbal apophyses, prolateral view, arrow points at latero-median protrusion <bold>D</bold> chelicerae, frontal view <bold>E–H</bold> habitus (<bold>E, G</bold> dorsal view <bold>F</bold> lateral view <bold>H</bold> ventral view). Abbreviations: a = appendix, <abbrev xmlns:xlink="http://www.w3.org/1999/xlink" xlink:title="anterior arch" id="ABBRID0EY6AG" xlink:type="simple">aa</abbrev> = anterior arch, <abbrev xmlns:xlink="http://www.w3.org/1999/xlink" xlink:title="distal apophysis" id="ABBRID0E36AG" xlink:type="simple">da</abbrev> = distal apophysis, e = embolus, <abbrev xmlns:xlink="http://www.w3.org/1999/xlink" xlink:title="frontal apophysis" id="ABBRID0EAABG" xlink:type="simple">fa</abbrev> = frontal apophysis, <abbrev xmlns:xlink="http://www.w3.org/1999/xlink" xlink:title="knob" id="ABBRID0EEABG" xlink:type="simple">kn</abbrev> = knob, <abbrev xmlns:xlink="http://www.w3.org/1999/xlink" xlink:title="proximo-lateral apophysis" id="ABBRID0EIABG" xlink:type="simple">pa</abbrev> = proximo-lateral apophysis, <abbrev xmlns:xlink="http://www.w3.org/1999/xlink" xlink:title="pore plate" id="ABBRID0EMABG" xlink:type="simple">pp</abbrev> = pore plate, u = uncus. Scale bars: 0.10 (<bold>A, B</bold>); 0.20 (<bold>C, D</bold>); 1.00 (<bold>E–H</bold>).</p></caption><graphic xmlns:xlink="http://www.w3.org/1999/xlink" xlink:href="zookeys-1240-039_article-147905__-g005.jpg" position="float" orientation="portrait" xlink:type="simple" id="oo_1343829.jpg"><uri content-type="original_file" xlink:type="simple">https://binary.pensoft.net/fig/1343829</uri></graphic></fig></tp:treatment-sec><tp:treatment-sec sec-type="description" id="SECID0E2ABG"><title>Description.</title><p><bold>Male</bold> (<bold><italic>holotype</italic></bold>): Measurements: Total length 3.90 (4.03 with clypeus), carapace 1.12 long, 1.25 wide, opisthosoma 2.78 long, 1.24 wide. Leg I: 24.32 (6.28, 0.52, 6.41, 9.23, 1.88), leg II: 16.59 (4.70, 0.51, 4.25, 6.03, 1.10), leg III: 12.47 (3.72, 0.49, 3.09, 4.35, 0.82), leg IV: 15.81 (4.80, 0.50, 4.16, 5.32, 1.03); tibia I <abbrev xmlns:xlink="http://www.w3.org/1999/xlink" xlink:title="length/diameter ratio; used in the illustrations" id="ABBRID0EGBBG" xlink:type="simple">L/d</abbrev>: 51. Eye interdistances and diameters: <abbrev xmlns:xlink="http://www.w3.org/1999/xlink" xlink:title="posterior median eye" id="ABBRID0EKBBG" xlink:type="simple">PME</abbrev>–<abbrev xmlns:xlink="http://www.w3.org/1999/xlink" xlink:title="posterior median eye" id="ABBRID0EOBBG" xlink:type="simple">PME</abbrev> 0.20, <abbrev xmlns:xlink="http://www.w3.org/1999/xlink" xlink:title="posterior median eye" id="ABBRID0ESBBG" xlink:type="simple">PME</abbrev> 0.13, <abbrev xmlns:xlink="http://www.w3.org/1999/xlink" xlink:title="posterior median eye" id="ABBRID0EWBBG" xlink:type="simple">PME</abbrev>–<abbrev xmlns:xlink="http://www.w3.org/1999/xlink" xlink:title="anterior lateral eye" id="ABBRID0E1BBG" xlink:type="simple">ALE</abbrev> 0.03, <abbrev xmlns:xlink="http://www.w3.org/1999/xlink" xlink:title="anterior median eye" id="ABBRID0E5BBG" xlink:type="simple">AME</abbrev>–<abbrev xmlns:xlink="http://www.w3.org/1999/xlink" xlink:title="anterior median eye" id="ABBRID0ECCBG" xlink:type="simple">AME</abbrev> 0.04, <abbrev xmlns:xlink="http://www.w3.org/1999/xlink" xlink:title="anterior median eye" id="ABBRID0EGCBG" xlink:type="simple">AME</abbrev> 0.07. Sternum width/length: 0.89/0.74.</p><p>Color: Carapace yellowish, with median brown marks and marginal brown bands; ocular area yellowish; clypeus yellowish, with brown marks; sternum brown. Legs yellowish, but brownish on patellae and whitish on distal parts of femora and tibiae, with darker rings on subdistal parts of femora and proximal and subdistal parts of tibiae. Opisthosoma yellowish, with light dorsal and lateral spots.</p><p>Body: Habitus as in Fig. <xref ref-type="fig" rid="F5">5E, F</xref>; ocular area elevated, without eye-stalks.</p><p>Chelicerae: As in Fig. <xref ref-type="fig" rid="F5">5D</xref>, with pair of proximo-lateral apophyses, pair of distal apophyses with two teeth each, and pair of frontal apophyses.</p><p>Palp: As in Fig. <xref ref-type="fig" rid="F4">4A, B</xref>; trochanter with long (3× longer than wide), retrolaterally strongly bulged ventral apophysis; femur with retrolatero-proximal protrusion (arrow 1 in Fig. <xref ref-type="fig" rid="F4">4B</xref>) and distinct ventral protrusion; procursus simple proximally but complex distally, with raised, sclerotized, swollen prolatero-subdistal edge bearing membranous part (arrow 6 in Fig. <xref ref-type="fig" rid="F4">4D</xref>; arrow 1 in Fig. <xref ref-type="fig" rid="F4">4C</xref>), distal membranous process (arrow 2 in Fig. <xref ref-type="fig" rid="F4">4C</xref>), sclerotized retrolatero-distal apophysis (arrow 1 in Fig. <xref ref-type="fig" rid="F4">4D</xref>; arrow 2 in Fig. <xref ref-type="fig" rid="F4">4B</xref>), and one slender and three strong dorsal spines (arrows 2–5 in Fig. <xref ref-type="fig" rid="F4">4D</xref>); uncus with scales, proximal apophysis, and distinct latero-median protrusion (arrow in Fig. <xref ref-type="fig" rid="F5">5C</xref>; arrows 1, 2 in Fig. <xref ref-type="fig" rid="F14">14B</xref>); appendix T-shaped (Figs <xref ref-type="fig" rid="F5">5C</xref>, <xref ref-type="fig" rid="F14">14B</xref>); embolus weakly sclerotized, with some transparent distal projections (Figs <xref ref-type="fig" rid="F5">5C</xref>, <xref ref-type="fig" rid="F14">14B</xref>).</p><p>Legs: Retrolateral trichobothrium on tibia I at 6% proximally; legs with short vertical setae on tibiae, metatarsi, and tarsi; tarsus I with 27 distinct pseudosegments.</p><p><bold>Female</bold> (<bold><italic>paratype</italic></bold>, <abbrev xmlns:xlink="http://www.w3.org/1999/xlink" xlink:title="College of Life Science, Shenyang Normal University" id="ABBRID0EZEBG" xlink:type="simple">SYNU</abbrev>-Ar00476): Similar to male, habitus as in Fig. <xref ref-type="fig" rid="F5">5G, H</xref>. Total length 4.05 (4.18 with clypeus), carapace 1.08 long, 1.25 wide, opisthosoma 2.97 long, 1.82 wide; tibia I: 5.96; tibia I <abbrev xmlns:xlink="http://www.w3.org/1999/xlink" xlink:title="length/diameter ratio; used in the illustrations" id="ABBRID0EBFBG" xlink:type="simple">L/d</abbrev>: 46. Eye interdistances and diameters: <abbrev xmlns:xlink="http://www.w3.org/1999/xlink" xlink:title="posterior median eye" id="ABBRID0EFFBG" xlink:type="simple">PME</abbrev>–<abbrev xmlns:xlink="http://www.w3.org/1999/xlink" xlink:title="posterior median eye" id="ABBRID0EJFBG" xlink:type="simple">PME</abbrev> 0.17, <abbrev xmlns:xlink="http://www.w3.org/1999/xlink" xlink:title="posterior median eye" id="ABBRID0ENFBG" xlink:type="simple">PME</abbrev> 0.13, <abbrev xmlns:xlink="http://www.w3.org/1999/xlink" xlink:title="posterior median eye" id="ABBRID0ERFBG" xlink:type="simple">PME</abbrev>–<abbrev xmlns:xlink="http://www.w3.org/1999/xlink" xlink:title="anterior lateral eye" id="ABBRID0EVFBG" xlink:type="simple">ALE</abbrev> 0.03, <abbrev xmlns:xlink="http://www.w3.org/1999/xlink" xlink:title="anterior median eye" id="ABBRID0EZFBG" xlink:type="simple">AME</abbrev>–<abbrev xmlns:xlink="http://www.w3.org/1999/xlink" xlink:title="anterior median eye" id="ABBRID0E4FBG" xlink:type="simple">AME</abbrev> 0.04, <abbrev xmlns:xlink="http://www.w3.org/1999/xlink" xlink:title="anterior median eye" id="ABBRID0EBGBG" xlink:type="simple">AME</abbrev> 0.06. Sternum width/length: 0.82/0.76. Epigyne nearly triangular, laterally strongly sclerotized, with knob (Fig. <xref ref-type="fig" rid="F5">5A</xref>). Vulva with curved, posteriorly sclerotized anterior arch and pair of nearly round pore plates (Fig. <xref ref-type="fig" rid="F5">5B</xref>).</p></tp:treatment-sec><tp:treatment-sec sec-type="variation" id="SECID0ENGBG"><title>Variation.</title><p>Tibia I in paratype male (<abbrev xmlns:xlink="http://www.w3.org/1999/xlink" xlink:title="College of Life Science, Shenyang Normal University" id="ABBRID0ETGBG" xlink:type="simple">SYNU</abbrev>-Ar00475): 6.92. Tibia I in another paratype female (<abbrev xmlns:xlink="http://www.w3.org/1999/xlink" xlink:title="College of Life Science, Shenyang Normal University" id="ABBRID0EXGBG" xlink:type="simple">SYNU</abbrev>-Ar00477): 6.41.</p></tp:treatment-sec><tp:treatment-sec sec-type="habitat" id="SECID0E2GBG"><title>Habitat.</title><p>Underside of overhang on rocky cliffs in the mountain area.</p></tp:treatment-sec><tp:treatment-sec sec-type="distribution" id="SECID0EAHBG"><title>Distribution.</title><p>China (Sichuan, type locality; Fig. <xref ref-type="fig" rid="F1">1</xref>).</p></tp:treatment-sec><tp:treatment-sec><!--Section generated to contain objects referenced in tp:taxon-treatment.--><fig id="F14" position="float" orientation="portrait"><object-id xmlns:xlink="http://www.w3.org/1999/xlink" content-type="doi" xlink:type="simple">10.3897/zookeys.1240.147905.figure14</object-id><object-id xmlns:xlink="http://www.w3.org/1999/xlink" content-type="arpha" xlink:type="simple">010643DA-85CE-5BDB-80B6-7491FD0391F0</object-id><label>Figure 14.</label><caption><p>Bulbal apophyses, retrolatero-ventral views <bold>A</bold><italic><tp:taxon-name><tp:taxon-name-part taxon-name-part-type="genus" reg="Pholcus">Pholcus</tp:taxon-name-part><tp:taxon-name-part taxon-name-part-type="species" reg="qiaojia">qiaojia</tp:taxon-name-part></tp:taxon-name></italic> sp. nov., arrow 1 points at proximal apophysis, arrow 2 points at latero-median protrusion, arrow 3 points at slender subdistal branch <bold>B</bold><italic><tp:taxon-name><tp:taxon-name-part taxon-name-part-type="genus" reg="Pholcus">P.</tp:taxon-name-part><tp:taxon-name-part taxon-name-part-type="species" reg="aba">aba</tp:taxon-name-part></tp:taxon-name></italic> sp. nov., arrow 1 points at proximal apophysis, arrow 2 points at latero-median protrusion <bold>C</bold><italic><tp:taxon-name><tp:taxon-name-part taxon-name-part-type="genus" reg="Pholcus">P.</tp:taxon-name-part><tp:taxon-name-part taxon-name-part-type="species" reg="wenchuan">wenchuan</tp:taxon-name-part></tp:taxon-name></italic> sp. nov., arrow 1 points at proximal apophysis, arrow 2 points at latero-median protrusion <bold>D</bold><italic><tp:taxon-name><tp:taxon-name-part taxon-name-part-type="genus" reg="Pholcus">P.</tp:taxon-name-part><tp:taxon-name-part taxon-name-part-type="species" reg="mengding">mengding</tp:taxon-name-part></tp:taxon-name></italic> sp. nov., arrow 1 points at proximal apophysis, arrow 2 points at latero-median protrusion, arrow 3 points at hooked appendix, arrow 4 points at curved subdistal branch <bold>E</bold><italic><tp:taxon-name><tp:taxon-name-part taxon-name-part-type="genus" reg="Pholcus">P.</tp:taxon-name-part><tp:taxon-name-part taxon-name-part-type="species" reg="miyi">miyi</tp:taxon-name-part></tp:taxon-name></italic> sp. nov., arrow points at proximal apophysis <bold>F</bold><italic><tp:taxon-name><tp:taxon-name-part taxon-name-part-type="genus" reg="Pholcus">P.</tp:taxon-name-part><tp:taxon-name-part taxon-name-part-type="species" reg="yaan">yaan</tp:taxon-name-part></tp:taxon-name></italic> sp. nov., arrow 1 points at proximal apophysis, arrow 2 points at latero-median protrusion. Abbreviations: a = appendix, b = bulb, e = embolus, u = uncus. Scale bars: 0.20 (<bold>A–F</bold>).</p></caption><graphic xmlns:xlink="http://www.w3.org/1999/xlink" xlink:href="zookeys-1240-039_article-147905__-g014.jpg" position="float" orientation="portrait" xlink:type="simple" id="oo_1343838.jpg"><uri content-type="original_file" xlink:type="simple">https://binary.pensoft.net/fig/1343838</uri></graphic></fig><fig id="F1" position="float" orientation="portrait"><object-id xmlns:xlink="http://www.w3.org/1999/xlink" content-type="doi" xlink:type="simple">10.3897/zookeys.1240.147905.figure1</object-id><object-id xmlns:xlink="http://www.w3.org/1999/xlink" content-type="arpha" xlink:type="simple">FBA40EA2-C0EE-503C-B3DC-3714EE9743DF</object-id><label>Figure 1.</label><caption><p>Distribution records of <italic><tp:taxon-name><tp:taxon-name-part taxon-name-part-type="genus" reg="Pholcus">Pholcus</tp:taxon-name-part></tp:taxon-name></italic> spiders from the eastern of Sichuan and neighboring areas in this study. The <italic><tp:taxon-name><tp:taxon-name-part taxon-name-part-type="genus" reg="Pholcus"/><tp:taxon-name-part taxon-name-part-type="species" reg="bidentatus">bidentatus</tp:taxon-name-part></tp:taxon-name></italic> group: <bold>1</bold><italic><tp:taxon-name><tp:taxon-name-part taxon-name-part-type="genus" reg="Pholcus">P.</tp:taxon-name-part><tp:taxon-name-part taxon-name-part-type="species" reg="bidentatus">bidentatus</tp:taxon-name-part></tp:taxon-name></italic><bold>2</bold><italic><tp:taxon-name><tp:taxon-name-part taxon-name-part-type="genus" reg="Pholcus">P.</tp:taxon-name-part><tp:taxon-name-part taxon-name-part-type="species" reg="kimi">kimi</tp:taxon-name-part></tp:taxon-name></italic><bold>3</bold><italic><tp:taxon-name><tp:taxon-name-part taxon-name-part-type="genus" reg="Pholcus">P.</tp:taxon-name-part><tp:taxon-name-part taxon-name-part-type="species" reg="qiaojia">qiaojia</tp:taxon-name-part></tp:taxon-name></italic> sp. nov.; the <italic><tp:taxon-name><tp:taxon-name-part taxon-name-part-type="genus" reg="Pholcus"/><tp:taxon-name-part taxon-name-part-type="species" reg="crypticolens">crypticolens</tp:taxon-name-part></tp:taxon-name></italic> group: <bold>4</bold><italic><tp:taxon-name><tp:taxon-name-part taxon-name-part-type="genus" reg="Pholcus">P.</tp:taxon-name-part><tp:taxon-name-part taxon-name-part-type="species" reg="aba">aba</tp:taxon-name-part></tp:taxon-name></italic> sp. nov. <bold>5</bold><italic><tp:taxon-name><tp:taxon-name-part taxon-name-part-type="genus" reg="Pholcus">P.</tp:taxon-name-part><tp:taxon-name-part taxon-name-part-type="species" reg="chang">chang</tp:taxon-name-part></tp:taxon-name></italic><bold>6</bold><italic><tp:taxon-name><tp:taxon-name-part taxon-name-part-type="genus" reg="Pholcus">P.</tp:taxon-name-part><tp:taxon-name-part taxon-name-part-type="species" reg="ganziensis">ganziensis</tp:taxon-name-part></tp:taxon-name></italic><bold>7</bold><italic><tp:taxon-name><tp:taxon-name-part taxon-name-part-type="genus" reg="Pholcus">P.</tp:taxon-name-part><tp:taxon-name-part taxon-name-part-type="species" reg="manueli">manueli</tp:taxon-name-part></tp:taxon-name></italic><bold>8</bold><italic><tp:taxon-name><tp:taxon-name-part taxon-name-part-type="genus" reg="Pholcus">P.</tp:taxon-name-part><tp:taxon-name-part taxon-name-part-type="species" reg="spilis">spilis</tp:taxon-name-part></tp:taxon-name></italic><bold>9</bold><italic><tp:taxon-name><tp:taxon-name-part taxon-name-part-type="genus" reg="Pholcus">P.</tp:taxon-name-part><tp:taxon-name-part taxon-name-part-type="species" reg="wenchuan">wenchuan</tp:taxon-name-part></tp:taxon-name></italic> sp. nov.; the <italic><tp:taxon-name><tp:taxon-name-part taxon-name-part-type="genus" reg="Pholcus"/><tp:taxon-name-part taxon-name-part-type="species" reg="yichengicus">yichengicus</tp:taxon-name-part></tp:taxon-name></italic> group: <bold>10</bold><italic><tp:taxon-name><tp:taxon-name-part taxon-name-part-type="genus" reg="Pholcus">P.</tp:taxon-name-part><tp:taxon-name-part taxon-name-part-type="species" reg="jiulong">jiulong</tp:taxon-name-part></tp:taxon-name></italic><bold>11</bold><italic><tp:taxon-name><tp:taxon-name-part taxon-name-part-type="genus" reg="Pholcus">P.</tp:taxon-name-part><tp:taxon-name-part taxon-name-part-type="species" reg="kangding">kangding</tp:taxon-name-part></tp:taxon-name></italic><bold>12</bold><italic><tp:taxon-name><tp:taxon-name-part taxon-name-part-type="genus" reg="Pholcus">P.</tp:taxon-name-part><tp:taxon-name-part taxon-name-part-type="species" reg="kunming">kunming</tp:taxon-name-part></tp:taxon-name></italic><bold>13</bold><italic><tp:taxon-name><tp:taxon-name-part taxon-name-part-type="genus" reg="Pholcus">P.</tp:taxon-name-part><tp:taxon-name-part taxon-name-part-type="species" reg="luding">luding</tp:taxon-name-part></tp:taxon-name></italic><bold>14</bold><italic><tp:taxon-name><tp:taxon-name-part taxon-name-part-type="genus" reg="Pholcus">P.</tp:taxon-name-part><tp:taxon-name-part taxon-name-part-type="species" reg="mengding">mengding</tp:taxon-name-part></tp:taxon-name></italic> sp. nov. <bold>15</bold><italic><tp:taxon-name><tp:taxon-name-part taxon-name-part-type="genus" reg="Pholcus">P.</tp:taxon-name-part><tp:taxon-name-part taxon-name-part-type="species" reg="miyi">miyi</tp:taxon-name-part></tp:taxon-name></italic> sp. nov. <bold>16</bold><italic><tp:taxon-name><tp:taxon-name-part taxon-name-part-type="genus" reg="Pholcus">P.</tp:taxon-name-part><tp:taxon-name-part taxon-name-part-type="species" reg="qingchengensis">qingchengensis</tp:taxon-name-part></tp:taxon-name></italic><bold>17</bold><italic><tp:taxon-name><tp:taxon-name-part taxon-name-part-type="genus" reg="Pholcus">P.</tp:taxon-name-part><tp:taxon-name-part taxon-name-part-type="species" reg="qinghaiensis">qinghaiensis</tp:taxon-name-part></tp:taxon-name></italic><bold>18</bold><italic><tp:taxon-name><tp:taxon-name-part taxon-name-part-type="genus" reg="Pholcus">P.</tp:taxon-name-part><tp:taxon-name-part taxon-name-part-type="species" reg="taibaiensis">taibaiensis</tp:taxon-name-part></tp:taxon-name></italic><bold>19</bold><italic><tp:taxon-name><tp:taxon-name-part taxon-name-part-type="genus" reg="Pholcus">P.</tp:taxon-name-part><tp:taxon-name-part taxon-name-part-type="species" reg="yaan">yaan</tp:taxon-name-part></tp:taxon-name></italic> sp. nov. <bold>20</bold><italic><tp:taxon-name><tp:taxon-name-part taxon-name-part-type="genus" reg="Pholcus">P.</tp:taxon-name-part><tp:taxon-name-part taxon-name-part-type="species" reg="zhangae">zhangae</tp:taxon-name-part></tp:taxon-name></italic>. Blue, green, and red circles represent previously recorded species, species collected in this study, and new species, respectively.</p></caption><graphic xmlns:xlink="http://www.w3.org/1999/xlink" xlink:href="zookeys-1240-039_article-147905__-g001.jpg" position="float" orientation="portrait" xlink:type="simple" id="oo_1343825.jpg"><uri content-type="original_file" xlink:type="simple">https://binary.pensoft.net/fig/1343825</uri></graphic></fig></tp:treatment-sec><ref-list><ref id="B2"><mixed-citation xmlns:xlink="http://www.w3.org/1999/xlink" xlink:type="simple"><person-group><name name-style="western"><surname>Dong</surname><given-names>T</given-names></name><name name-style="western"><surname>Zheng</surname><given-names>G</given-names></name><name name-style="western"><surname>Yao</surname><given-names>Z</given-names></name><name name-style="western"><surname>Li</surname><given-names>S</given-names></name></person-group> (<year>2016b</year>) <article-title>Thirteen new species of the spider genus <italic><tp:taxon-name><tp:taxon-name-part taxon-name-part-type="genus">Pholcus</tp:taxon-name-part></tp:taxon-name></italic> Walckenaer, 1805 (<tp:taxon-name><tp:taxon-name-part taxon-name-part-type="order">Araneae</tp:taxon-name-part></tp:taxon-name>: <tp:taxon-name><tp:taxon-name-part taxon-name-part-type="family">Pholcidae</tp:taxon-name-part></tp:taxon-name>) from China.</article-title><source>Zootaxa</source><volume>4170</volume>(<issue>1</issue>): <fpage>1</fpage>–<lpage>40</lpage>. <ext-link xlink:href="10.11646/zootaxa.4170.1.1" ext-link-type="doi" xlink:type="simple">https://doi.org/10.11646/zootaxa.4170.1.1</ext-link></mixed-citation></ref></ref-list></tp:taxon-treatment>
