# Supplementary material for: ﻿Diversity survey of Pholcus spiders (Araneae, Pholcidae) from eastern Sichuan and neighboring areas, with descriptions of six new species
Source: Zookeys. 2025 Jun 3;1240:39–64. doi: 10.3897/zookeys.1240.147905 (PMC12152487; doi:10.3897/zookeys.1240.147905)
Supplement: XML Treatment for Pholcus miyi [file zookeys.1240.147905-treatment6.xml]

<!DOCTYPE tp:taxon-treatment
  PUBLIC "-//TaxonX//DTD Taxonomic Treatment Publishing DTD v0 20100105//EN" "tax-treatment-NSO.dtd">
<tp:taxon-treatment xmlns:tp="http://www.plazi.org/taxpub"><tp:treatment-meta><kwd-group><label>Taxon classification</label><kwd>
                <named-content content-type="kingdom">Animalia</named-content>
              </kwd><kwd>
                <named-content content-type="order">Araneae</named-content>
              </kwd><kwd>
                <named-content content-type="family">Pholcidae</named-content>
              </kwd></kwd-group><mixed-citation publication-type="journal"><person-group><name><surname>Li</surname><given-names>Jinglin</given-names></name><name><surname>Li</surname><given-names>Shuqiang</given-names></name><name><surname>Zhang</surname><given-names>Xiaoqing</given-names></name><name><surname>Yao</surname><given-names>Zhiyuan</given-names></name></person-group><article-title>﻿Diversity survey of <italic><tp:taxon-name><tp:taxon-name-part taxon-name-part-type="genus" reg="Pholcus">Pholcus</tp:taxon-name-part></tp:taxon-name></italic> spiders (<tp:taxon-name><tp:taxon-name-part taxon-name-part-type="order">Araneae</tp:taxon-name-part></tp:taxon-name>, <tp:taxon-name><tp:taxon-name-part taxon-name-part-type="family">Pholcidae</tp:taxon-name-part></tp:taxon-name>) from eastern Sichuan and neighboring areas, with descriptions of six new species</article-title><source>Zookeys</source><day>03</day><month>06</month><year>2025</year><volume>1240</volume><fpage>39</fpage><lpage>64</lpage><pub-id pub-id-type="doi">10.3897/zookeys.1240.147905</pub-id></mixed-citation></tp:treatment-meta><tp:nomenclature><label>﻿</label><tp:taxon-name>
              <object-id xmlns:xlink="http://www.w3.org/1999/xlink" content-type="arpha" xlink:type="simple">B7177979-0B8B-5A51-A56C-4D66C5A8081A</object-id>
              <tp:taxon-name-part taxon-name-part-type="genus" reg="Pholcus">Pholcus</tp:taxon-name-part>
              <tp:taxon-name-part taxon-name-part-type="species" reg="miyi">miyi</tp:taxon-name-part>
              <object-id xmlns:xlink="http://www.w3.org/1999/xlink" content-type="zoobank" xlink:type="simple">https://zoobank.org/1CE5EE1D-9465-4006-8574-3F3BAB530911</object-id>
            </tp:taxon-name><tp:taxon-authority>Li, Li &amp; Yao</tp:taxon-authority><tp:taxon-status xmlns:xlink="http://www.w3.org/1999/xlink" xlink:type="simple">sp. nov.</tp:taxon-status><xref ref-type="fig" rid="F10">Figs 10</xref><xref ref-type="fig" rid="F11">, 11</xref><xref ref-type="fig" rid="F14">, 14E</xref></tp:nomenclature><tp:treatment-sec sec-type="type material" id="SECID0EBIAI"><title>Type material.</title><p><bold><italic>Holotype</italic></bold>: China • ♂; Sichuan, Panzhihua, Miyi County, Puwei Town, Pengjiayakou Village; <named-content xmlns:xlink="http://www.w3.org/1999/xlink" content-type="dwc:verbatimCoordinates" xlink:type="simple"><named-content content-type="geo-json" specific-use="{&#34;type&#34;:&#34;Point&#34;,&#34;coordinates&#34;:[102.000282,27.060020]}" id="NCID0EPIAI" xlink:type="simple">27.060020°N, 102.000282°E</named-content></named-content>; alt. 2464 m; 5 Jun. 2024; X. Zhang, Y. Wang &amp; Q. Meng leg.; <abbrev xmlns:xlink="http://www.w3.org/1999/xlink" xlink:title="College of Life Science, Shenyang Normal University" id="ABBRID0EUIAI" xlink:type="simple">SYNU</abbrev>-Ar00485. <bold><italic>Paratypes</italic></bold>: China • 1 ♂; same data as for the holotype; <abbrev xmlns:xlink="http://www.w3.org/1999/xlink" xlink:title="College of Life Science, Shenyang Normal University" id="ABBRID0E2IAI" xlink:type="simple">SYNU</abbrev>-Ar00486 • 2 ♀; same data as for the holotype; <abbrev xmlns:xlink="http://www.w3.org/1999/xlink" xlink:title="College of Life Science, Shenyang Normal University" id="ABBRID0E6IAI" xlink:type="simple">SYNU</abbrev>-Ar00487–88.</p></tp:treatment-sec><tp:treatment-sec sec-type="etymology" id="SECID0EDJAI"><title>Etymology.</title><p>The specific name refers to the type locality; noun in apposition.</p></tp:treatment-sec><tp:treatment-sec sec-type="diagnosis" id="SECID0EIJAI"><title>Diagnosis.</title><p>The new species resembles <italic><tp:taxon-name><tp:taxon-name-part taxon-name-part-type="genus" reg="Pholcus">P.</tp:taxon-name-part><tp:taxon-name-part taxon-name-part-type="species" reg="luding">luding</tp:taxon-name-part></tp:taxon-name></italic> Tong &amp; Li, 2010 (<xref ref-type="bibr" rid="B13">Tong and Li 2010</xref>: 47, figs 2J–L, Q, 11A–F) by having similar uncus (Figs <xref ref-type="fig" rid="F11">11C</xref>, <xref ref-type="fig" rid="F14">14E</xref>), male chelicerae (Fig. <xref ref-type="fig" rid="F11">11D</xref>) and epigyne (Fig. <xref ref-type="fig" rid="F11">11A</xref>), but can be distinguished by procursus with sclerotized pointed subdistal apophysis (arrow 1 in Fig. <xref ref-type="fig" rid="F10">10C</xref> vs absent) and sawtooth subdistal membranous process (arrow 2 in Fig. <xref ref-type="fig" rid="F10">10C</xref> vs absent), by appendix without bifurcated median apophysis (a in Figs <xref ref-type="fig" rid="F11">11C</xref>, <xref ref-type="fig" rid="F14">14E</xref> vs present), and by vulval pore plates 3× longer than wide (<abbrev xmlns:xlink="http://www.w3.org/1999/xlink" xlink:title="pore plate" id="ABBRID0E4KAI" xlink:type="simple">pp</abbrev> in Fig. <xref ref-type="fig" rid="F11">11B</xref> vs 2×).</p><fig id="F10" position="float" orientation="portrait"><object-id xmlns:xlink="http://www.w3.org/1999/xlink" content-type="doi" xlink:type="simple">10.3897/zookeys.1240.147905.figure10</object-id><object-id xmlns:xlink="http://www.w3.org/1999/xlink" content-type="arpha" xlink:type="simple">A38A6121-A425-550D-8010-B91EF3047C08</object-id><label>Figure 10.</label><caption><p><italic><tp:taxon-name><tp:taxon-name-part taxon-name-part-type="genus" reg="Pholcus">Pholcus</tp:taxon-name-part><tp:taxon-name-part taxon-name-part-type="species" reg="miyi">miyi</tp:taxon-name-part></tp:taxon-name></italic> sp. nov., holotype male <bold>A, B</bold> palp (<bold>A</bold> prolateral view, arrow points at prolatero-ventral protrusion <bold>B</bold> retrolateral view, arrow points at retrolatero-proximal protrusion) <bold>C, D</bold> distal part of procursus (<bold>C</bold> prolateral view, arrow 1 points at sclerotized pointed subdistal apophysis, arrow 2 points at sawtooth subdistal membranous process, arrow 3 points at distal membranous process, arrow 4 points at sawtooth distal apophysis, arrow 5 points at dorso-subdistal sclerite <bold>D</bold> dorsal view, arrows point at dorsal spines). Abbreviations: a = appendix, b = bulb, e = embolus, <abbrev xmlns:xlink="http://www.w3.org/1999/xlink" xlink:title="procursus" id="ABBRID0EEMAI" xlink:type="simple">pr</abbrev> = procursus, u = uncus. Scale bars: 0.20 (<bold>A, B</bold>); 0.10 (<bold>C, D</bold>).</p></caption><graphic xmlns:xlink="http://www.w3.org/1999/xlink" xlink:href="zookeys-1240-039_article-147905__-g010.jpg" position="float" orientation="portrait" xlink:type="simple" id="oo_1343834.jpg"><uri content-type="original_file" xlink:type="simple">https://binary.pensoft.net/fig/1343834</uri></graphic></fig><fig id="F11" position="float" orientation="portrait"><object-id xmlns:xlink="http://www.w3.org/1999/xlink" content-type="doi" xlink:type="simple">10.3897/zookeys.1240.147905.figure11</object-id><object-id xmlns:xlink="http://www.w3.org/1999/xlink" content-type="arpha" xlink:type="simple">3EAAD195-A7B0-5575-B207-D10CEE737A8E</object-id><label>Figure 11.</label><caption><p><italic><tp:taxon-name><tp:taxon-name-part taxon-name-part-type="genus" reg="Pholcus">Pholcus</tp:taxon-name-part><tp:taxon-name-part taxon-name-part-type="species" reg="miyi">miyi</tp:taxon-name-part></tp:taxon-name></italic> sp. nov., holotype male (<bold>C–F</bold>) and paratype female (<bold>A, B, G, H</bold>) <bold>A</bold> epigyne, ventral view <bold>B</bold> vulva, dorsal view <bold>C</bold> bulbal apophyses, prolateral view, arrow 1 points at proximal apophysis, arrow 2 points at angular median branch <bold>D</bold> chelicerae, frontal view <bold>E–H</bold> habitus (<bold>E, G</bold> dorsal view <bold>F</bold> lateral view <bold>H</bold> ventral view). Abbreviations: a = appendix, <abbrev xmlns:xlink="http://www.w3.org/1999/xlink" xlink:title="anterior arch" id="ABBRID0EYNAI" xlink:type="simple">aa</abbrev> = anterior arch, b = bulb, <abbrev xmlns:xlink="http://www.w3.org/1999/xlink" xlink:title="distal apophysis" id="ABBRID0E3NAI" xlink:type="simple">da</abbrev> = distal apophysis, e = embolus, <abbrev xmlns:xlink="http://www.w3.org/1999/xlink" xlink:title="frontal apophysis" id="ABBRID0EAOAI" xlink:type="simple">fa</abbrev> = frontal apophysis, <abbrev xmlns:xlink="http://www.w3.org/1999/xlink" xlink:title="knob" id="ABBRID0EEOAI" xlink:type="simple">kn</abbrev> = knob, <abbrev xmlns:xlink="http://www.w3.org/1999/xlink" xlink:title="proximo-lateral apophysis" id="ABBRID0EIOAI" xlink:type="simple">pa</abbrev> = proximo-lateral apophysis, <abbrev xmlns:xlink="http://www.w3.org/1999/xlink" xlink:title="pore plate" id="ABBRID0EMOAI" xlink:type="simple">pp</abbrev> = pore plate, u = uncus. Scale bars: 0.10 (<bold>A–C</bold>); 0.20 (<bold>D</bold>); 1.00 (<bold>E–H</bold>).</p></caption><graphic xmlns:xlink="http://www.w3.org/1999/xlink" xlink:href="zookeys-1240-039_article-147905__-g011.jpg" position="float" orientation="portrait" xlink:type="simple" id="oo_1343835.jpg"><uri content-type="original_file" xlink:type="simple">https://binary.pensoft.net/fig/1343835</uri></graphic></fig></tp:treatment-sec><tp:treatment-sec sec-type="description" id="SECID0E2OAI"><title>Description.</title><p><bold>Male</bold> (<bold><italic>holotype</italic></bold>): Measurements: Total length 3.84 (4.05 with clypeus), carapace 1.06 long, 1.31 wide, opisthosoma 2.78 long, 1.27 wide. Leg I: 36.66 (9.30, 0.58, 9.00, 15.58, 2.20), leg II: 23.31 (6.48, 0.54, 5.58, 9.23, 1.48), leg III: 15.19 (4.55, 0.51, 3.52, 5.51, 1.10), leg IV: 20.00 (5.77, 0.52, 4.80, 7.65, 1.26); tibia I <abbrev xmlns:xlink="http://www.w3.org/1999/xlink" xlink:title="length/diameter ratio; used in the illustrations" id="ABBRID0EGPAI" xlink:type="simple">L/d</abbrev>: 75. Eye interdistances and diameters: <abbrev xmlns:xlink="http://www.w3.org/1999/xlink" xlink:title="posterior median eye" id="ABBRID0EKPAI" xlink:type="simple">PME</abbrev>–<abbrev xmlns:xlink="http://www.w3.org/1999/xlink" xlink:title="posterior median eye" id="ABBRID0EOPAI" xlink:type="simple">PME</abbrev> 0.20, <abbrev xmlns:xlink="http://www.w3.org/1999/xlink" xlink:title="posterior median eye" id="ABBRID0ESPAI" xlink:type="simple">PME</abbrev> 0.14, <abbrev xmlns:xlink="http://www.w3.org/1999/xlink" xlink:title="posterior median eye" id="ABBRID0EWPAI" xlink:type="simple">PME</abbrev>–<abbrev xmlns:xlink="http://www.w3.org/1999/xlink" xlink:title="anterior lateral eye" id="ABBRID0E1PAI" xlink:type="simple">ALE</abbrev> 0.05, <abbrev xmlns:xlink="http://www.w3.org/1999/xlink" xlink:title="anterior median eye" id="ABBRID0E5PAI" xlink:type="simple">AME</abbrev>–<abbrev xmlns:xlink="http://www.w3.org/1999/xlink" xlink:title="anterior median eye" id="ABBRID0ECQAI" xlink:type="simple">AME</abbrev> 0.04, <abbrev xmlns:xlink="http://www.w3.org/1999/xlink" xlink:title="anterior median eye" id="ABBRID0EGQAI" xlink:type="simple">AME</abbrev> 0.10. Sternum width/length: 0.81/0.75.</p><p>Color: Carapace yellowish, with brown radiating marks and marginal brown bands; ocular area yellowish, with median and lateral brown bands; clypeus brown; sternum yellowish, with brown marks. Legs yellowish, but dark brown on patellae and whitish on distal parts of femora and tibiae, with darker rings on proximal, subproximal, submedian and subdistal parts of femora and proximal and subdistal parts of tibiae. Opisthosoma yellowish, with dorsal and lateral brown spots.</p><p>Body: Habitus as in Fig. <xref ref-type="fig" rid="F11">11E, F</xref>; ocular area elevated, without eye-stalks.</p><p>Chelicerae: As in Fig. <xref ref-type="fig" rid="F11">11D</xref>, with pair of proximo-lateral apophyses, pair of distal apophyses with two teeth each, and pair of frontal apophyses.</p><p>Palp: As in Fig. <xref ref-type="fig" rid="F10">10A, B</xref>; trochanter with long (4× longer than wide), retrolaterally strongly bulged ventral apophysis; femur with retrolatero-proximal protrusion (arrow in Fig. <xref ref-type="fig" rid="F10">10B</xref>) and distinct ventral protrusion; tibia with prolatero-ventral protrusion (arrow in Fig. <xref ref-type="fig" rid="F10">10A</xref>); procursus simple proximally but complex distally, with raised, prolatero-subdistal membranous edge bearing sclerotized pointed subdistal apophysis, sawtooth subdistal membranous process and distal membranous process (arrows 1–3 in Fig. <xref ref-type="fig" rid="F10">10C</xref>), sawtooth distal apophysis (arrow 4 in Fig. <xref ref-type="fig" rid="F10">10C</xref>), dorso-subdistal sclerite (arrow 5 in Fig. <xref ref-type="fig" rid="F10">10C</xref>), and one slender and two strong dorsal spines (arrows in Fig. <xref ref-type="fig" rid="F10">10D</xref>); uncus with scaly edge and proximal apophysis (arrow 1 in Fig. <xref ref-type="fig" rid="F11">11C</xref>; arrow in Fig. <xref ref-type="fig" rid="F14">14E</xref>); appendix hooked, with angular median branch (arrow 2 in Fig. <xref ref-type="fig" rid="F11">11C</xref>); embolus weakly sclerotized, with some transparent distal projections (Figs <xref ref-type="fig" rid="F11">11C</xref>, <xref ref-type="fig" rid="F14">14E</xref>).</p><p>Legs: Retrolateral trichobothrium on tibia I at 6% proximally; legs with short vertical setae on tibiae, metatarsi, and tarsi; tarsus I with 26 distinct pseudosegments.</p><p><bold>Female</bold> (<bold><italic>paratype</italic></bold>, <abbrev xmlns:xlink="http://www.w3.org/1999/xlink" xlink:title="College of Life Science, Shenyang Normal University" id="ABBRID0ERSAI" xlink:type="simple">SYNU</abbrev>-Ar00487): Similar to male, habitus as in Fig. <xref ref-type="fig" rid="F11">11G, H</xref>. Total length 3.82 (3.99 with clypeus), carapace 1.13 long, 1.33 wide, opisthosoma 2.69 long, 1.44 wide; tibia I: 6.92; tibia I <abbrev xmlns:xlink="http://www.w3.org/1999/xlink" xlink:title="length/diameter ratio; used in the illustrations" id="ABBRID0EZSAI" xlink:type="simple">L/d</abbrev>: 58. Eye interdistances and diameters: <abbrev xmlns:xlink="http://www.w3.org/1999/xlink" xlink:title="posterior median eye" id="ABBRID0E4SAI" xlink:type="simple">PME</abbrev>–<abbrev xmlns:xlink="http://www.w3.org/1999/xlink" xlink:title="posterior median eye" id="ABBRID0EBTAI" xlink:type="simple">PME</abbrev> 0.19, <abbrev xmlns:xlink="http://www.w3.org/1999/xlink" xlink:title="posterior median eye" id="ABBRID0EFTAI" xlink:type="simple">PME</abbrev> 0.13, <abbrev xmlns:xlink="http://www.w3.org/1999/xlink" xlink:title="posterior median eye" id="ABBRID0EJTAI" xlink:type="simple">PME</abbrev>–<abbrev xmlns:xlink="http://www.w3.org/1999/xlink" xlink:title="anterior lateral eye" id="ABBRID0ENTAI" xlink:type="simple">ALE</abbrev> 0.04, <abbrev xmlns:xlink="http://www.w3.org/1999/xlink" xlink:title="anterior median eye" id="ABBRID0ERTAI" xlink:type="simple">AME</abbrev>–<abbrev xmlns:xlink="http://www.w3.org/1999/xlink" xlink:title="anterior median eye" id="ABBRID0EVTAI" xlink:type="simple">AME</abbrev> 0.04, <abbrev xmlns:xlink="http://www.w3.org/1999/xlink" xlink:title="anterior median eye" id="ABBRID0EZTAI" xlink:type="simple">AME</abbrev> 0.09. Sternum width/length: 0.82/0.77. Epigyne nearly triangular, laterally strongly sclerotized, with knob (Fig. <xref ref-type="fig" rid="F11">11A</xref>). Vulva with curved, posteriorly sclerotized anterior arch and pair of nearly elliptic pore plates (Fig. <xref ref-type="fig" rid="F11">11B</xref>).</p></tp:treatment-sec><tp:treatment-sec sec-type="variation" id="SECID0EFUAI"><title>Variation.</title><p>Tibia I in paratype male (<abbrev xmlns:xlink="http://www.w3.org/1999/xlink" xlink:title="College of Life Science, Shenyang Normal University" id="ABBRID0ELUAI" xlink:type="simple">SYNU</abbrev>-Ar00486): 8.85. Tibia I in another paratype female (<abbrev xmlns:xlink="http://www.w3.org/1999/xlink" xlink:title="College of Life Science, Shenyang Normal University" id="ABBRID0EPUAI" xlink:type="simple">SYNU</abbrev>-Ar00488): 6.41.</p></tp:treatment-sec><tp:treatment-sec sec-type="habitat" id="SECID0ETUAI"><title>Habitat.</title><p>Underside of overhang on rocky cliffs in the mountain area.</p></tp:treatment-sec><tp:treatment-sec sec-type="distribution" id="SECID0EYUAI"><title>Distribution.</title><p>China (Sichuan, type locality; Fig. <xref ref-type="fig" rid="F1">1</xref>).</p></tp:treatment-sec><tp:treatment-sec><!--Section generated to contain objects referenced in tp:taxon-treatment.--><fig id="F14" position="float" orientation="portrait"><object-id xmlns:xlink="http://www.w3.org/1999/xlink" content-type="doi" xlink:type="simple">10.3897/zookeys.1240.147905.figure14</object-id><object-id xmlns:xlink="http://www.w3.org/1999/xlink" content-type="arpha" xlink:type="simple">010643DA-85CE-5BDB-80B6-7491FD0391F0</object-id><label>Figure 14.</label><caption><p>Bulbal apophyses, retrolatero-ventral views <bold>A</bold><italic><tp:taxon-name><tp:taxon-name-part taxon-name-part-type="genus" reg="Pholcus">Pholcus</tp:taxon-name-part><tp:taxon-name-part taxon-name-part-type="species" reg="qiaojia">qiaojia</tp:taxon-name-part></tp:taxon-name></italic> sp. nov., arrow 1 points at proximal apophysis, arrow 2 points at latero-median protrusion, arrow 3 points at slender subdistal branch <bold>B</bold><italic><tp:taxon-name><tp:taxon-name-part taxon-name-part-type="genus" reg="Pholcus">P.</tp:taxon-name-part><tp:taxon-name-part taxon-name-part-type="species" reg="aba">aba</tp:taxon-name-part></tp:taxon-name></italic> sp. nov., arrow 1 points at proximal apophysis, arrow 2 points at latero-median protrusion <bold>C</bold><italic><tp:taxon-name><tp:taxon-name-part taxon-name-part-type="genus" reg="Pholcus">P.</tp:taxon-name-part><tp:taxon-name-part taxon-name-part-type="species" reg="wenchuan">wenchuan</tp:taxon-name-part></tp:taxon-name></italic> sp. nov., arrow 1 points at proximal apophysis, arrow 2 points at latero-median protrusion <bold>D</bold><italic><tp:taxon-name><tp:taxon-name-part taxon-name-part-type="genus" reg="Pholcus">P.</tp:taxon-name-part><tp:taxon-name-part taxon-name-part-type="species" reg="mengding">mengding</tp:taxon-name-part></tp:taxon-name></italic> sp. nov., arrow 1 points at proximal apophysis, arrow 2 points at latero-median protrusion, arrow 3 points at hooked appendix, arrow 4 points at curved subdistal branch <bold>E</bold><italic><tp:taxon-name><tp:taxon-name-part taxon-name-part-type="genus" reg="Pholcus">P.</tp:taxon-name-part><tp:taxon-name-part taxon-name-part-type="species" reg="miyi">miyi</tp:taxon-name-part></tp:taxon-name></italic> sp. nov., arrow points at proximal apophysis <bold>F</bold><italic><tp:taxon-name><tp:taxon-name-part taxon-name-part-type="genus" reg="Pholcus">P.</tp:taxon-name-part><tp:taxon-name-part taxon-name-part-type="species" reg="yaan">yaan</tp:taxon-name-part></tp:taxon-name></italic> sp. nov., arrow 1 points at proximal apophysis, arrow 2 points at latero-median protrusion. Abbreviations: a = appendix, b = bulb, e = embolus, u = uncus. Scale bars: 0.20 (<bold>A–F</bold>).</p></caption><graphic xmlns:xlink="http://www.w3.org/1999/xlink" xlink:href="zookeys-1240-039_article-147905__-g014.jpg" position="float" orientation="portrait" xlink:type="simple" id="oo_1343838.jpg"><uri content-type="original_file" xlink:type="simple">https://binary.pensoft.net/fig/1343838</uri></graphic></fig><fig id="F1" position="float" orientation="portrait"><object-id xmlns:xlink="http://www.w3.org/1999/xlink" content-type="doi" xlink:type="simple">10.3897/zookeys.1240.147905.figure1</object-id><object-id xmlns:xlink="http://www.w3.org/1999/xlink" content-type="arpha" xlink:type="simple">FBA40EA2-C0EE-503C-B3DC-3714EE9743DF</object-id><label>Figure 1.</label><caption><p>Distribution records of <italic><tp:taxon-name><tp:taxon-name-part taxon-name-part-type="genus" reg="Pholcus">Pholcus</tp:taxon-name-part></tp:taxon-name></italic> spiders from the eastern of Sichuan and neighboring areas in this study. The <italic><tp:taxon-name><tp:taxon-name-part taxon-name-part-type="genus" reg="Pholcus"/><tp:taxon-name-part taxon-name-part-type="species" reg="bidentatus">bidentatus</tp:taxon-name-part></tp:taxon-name></italic> group: <bold>1</bold><italic><tp:taxon-name><tp:taxon-name-part taxon-name-part-type="genus" reg="Pholcus">P.</tp:taxon-name-part><tp:taxon-name-part taxon-name-part-type="species" reg="bidentatus">bidentatus</tp:taxon-name-part></tp:taxon-name></italic><bold>2</bold><italic><tp:taxon-name><tp:taxon-name-part taxon-name-part-type="genus" reg="Pholcus">P.</tp:taxon-name-part><tp:taxon-name-part taxon-name-part-type="species" reg="kimi">kimi</tp:taxon-name-part></tp:taxon-name></italic><bold>3</bold><italic><tp:taxon-name><tp:taxon-name-part taxon-name-part-type="genus" reg="Pholcus">P.</tp:taxon-name-part><tp:taxon-name-part taxon-name-part-type="species" reg="qiaojia">qiaojia</tp:taxon-name-part></tp:taxon-name></italic> sp. nov.; the <italic><tp:taxon-name><tp:taxon-name-part taxon-name-part-type="genus" reg="Pholcus"/><tp:taxon-name-part taxon-name-part-type="species" reg="crypticolens">crypticolens</tp:taxon-name-part></tp:taxon-name></italic> group: <bold>4</bold><italic><tp:taxon-name><tp:taxon-name-part taxon-name-part-type="genus" reg="Pholcus">P.</tp:taxon-name-part><tp:taxon-name-part taxon-name-part-type="species" reg="aba">aba</tp:taxon-name-part></tp:taxon-name></italic> sp. nov. <bold>5</bold><italic><tp:taxon-name><tp:taxon-name-part taxon-name-part-type="genus" reg="Pholcus">P.</tp:taxon-name-part><tp:taxon-name-part taxon-name-part-type="species" reg="chang">chang</tp:taxon-name-part></tp:taxon-name></italic><bold>6</bold><italic><tp:taxon-name><tp:taxon-name-part taxon-name-part-type="genus" reg="Pholcus">P.</tp:taxon-name-part><tp:taxon-name-part taxon-name-part-type="species" reg="ganziensis">ganziensis</tp:taxon-name-part></tp:taxon-name></italic><bold>7</bold><italic><tp:taxon-name><tp:taxon-name-part taxon-name-part-type="genus" reg="Pholcus">P.</tp:taxon-name-part><tp:taxon-name-part taxon-name-part-type="species" reg="manueli">manueli</tp:taxon-name-part></tp:taxon-name></italic><bold>8</bold><italic><tp:taxon-name><tp:taxon-name-part taxon-name-part-type="genus" reg="Pholcus">P.</tp:taxon-name-part><tp:taxon-name-part taxon-name-part-type="species" reg="spilis">spilis</tp:taxon-name-part></tp:taxon-name></italic><bold>9</bold><italic><tp:taxon-name><tp:taxon-name-part taxon-name-part-type="genus" reg="Pholcus">P.</tp:taxon-name-part><tp:taxon-name-part taxon-name-part-type="species" reg="wenchuan">wenchuan</tp:taxon-name-part></tp:taxon-name></italic> sp. nov.; the <italic><tp:taxon-name><tp:taxon-name-part taxon-name-part-type="genus" reg="Pholcus"/><tp:taxon-name-part taxon-name-part-type="species" reg="yichengicus">yichengicus</tp:taxon-name-part></tp:taxon-name></italic> group: <bold>10</bold><italic><tp:taxon-name><tp:taxon-name-part taxon-name-part-type="genus" reg="Pholcus">P.</tp:taxon-name-part><tp:taxon-name-part taxon-name-part-type="species" reg="jiulong">jiulong</tp:taxon-name-part></tp:taxon-name></italic><bold>11</bold><italic><tp:taxon-name><tp:taxon-name-part taxon-name-part-type="genus" reg="Pholcus">P.</tp:taxon-name-part><tp:taxon-name-part taxon-name-part-type="species" reg="kangding">kangding</tp:taxon-name-part></tp:taxon-name></italic><bold>12</bold><italic><tp:taxon-name><tp:taxon-name-part taxon-name-part-type="genus" reg="Pholcus">P.</tp:taxon-name-part><tp:taxon-name-part taxon-name-part-type="species" reg="kunming">kunming</tp:taxon-name-part></tp:taxon-name></italic><bold>13</bold><italic><tp:taxon-name><tp:taxon-name-part taxon-name-part-type="genus" reg="Pholcus">P.</tp:taxon-name-part><tp:taxon-name-part taxon-name-part-type="species" reg="luding">luding</tp:taxon-name-part></tp:taxon-name></italic><bold>14</bold><italic><tp:taxon-name><tp:taxon-name-part taxon-name-part-type="genus" reg="Pholcus">P.</tp:taxon-name-part><tp:taxon-name-part taxon-name-part-type="species" reg="mengding">mengding</tp:taxon-name-part></tp:taxon-name></italic> sp. nov. <bold>15</bold><italic><tp:taxon-name><tp:taxon-name-part taxon-name-part-type="genus" reg="Pholcus">P.</tp:taxon-name-part><tp:taxon-name-part taxon-name-part-type="species" reg="miyi">miyi</tp:taxon-name-part></tp:taxon-name></italic> sp. nov. <bold>16</bold><italic><tp:taxon-name><tp:taxon-name-part taxon-name-part-type="genus" reg="Pholcus">P.</tp:taxon-name-part><tp:taxon-name-part taxon-name-part-type="species" reg="qingchengensis">qingchengensis</tp:taxon-name-part></tp:taxon-name></italic><bold>17</bold><italic><tp:taxon-name><tp:taxon-name-part taxon-name-part-type="genus" reg="Pholcus">P.</tp:taxon-name-part><tp:taxon-name-part taxon-name-part-type="species" reg="qinghaiensis">qinghaiensis</tp:taxon-name-part></tp:taxon-name></italic><bold>18</bold><italic><tp:taxon-name><tp:taxon-name-part taxon-name-part-type="genus" reg="Pholcus">P.</tp:taxon-name-part><tp:taxon-name-part taxon-name-part-type="species" reg="taibaiensis">taibaiensis</tp:taxon-name-part></tp:taxon-name></italic><bold>19</bold><italic><tp:taxon-name><tp:taxon-name-part taxon-name-part-type="genus" reg="Pholcus">P.</tp:taxon-name-part><tp:taxon-name-part taxon-name-part-type="species" reg="yaan">yaan</tp:taxon-name-part></tp:taxon-name></italic> sp. nov. <bold>20</bold><italic><tp:taxon-name><tp:taxon-name-part taxon-name-part-type="genus" reg="Pholcus">P.</tp:taxon-name-part><tp:taxon-name-part taxon-name-part-type="species" reg="zhangae">zhangae</tp:taxon-name-part></tp:taxon-name></italic>. Blue, green, and red circles represent previously recorded species, species collected in this study, and new species, respectively.</p></caption><graphic xmlns:xlink="http://www.w3.org/1999/xlink" xlink:href="zookeys-1240-039_article-147905__-g001.jpg" position="float" orientation="portrait" xlink:type="simple" id="oo_1343825.jpg"><uri content-type="original_file" xlink:type="simple">https://binary.pensoft.net/fig/1343825</uri></graphic></fig></tp:treatment-sec><ref-list><ref id="B13"><mixed-citation xmlns:xlink="http://www.w3.org/1999/xlink" xlink:type="simple"><person-group><name name-style="western"><surname>Tong</surname><given-names>Y</given-names></name><name name-style="western"><surname>Li</surname><given-names>S</given-names></name></person-group> (<year>2010</year>) <article-title>Eight new spider species of the genus <italic><tp:taxon-name><tp:taxon-name-part taxon-name-part-type="genus">Pholcus</tp:taxon-name-part></tp:taxon-name></italic> (<tp:taxon-name><tp:taxon-name-part taxon-name-part-type="order">Araneae</tp:taxon-name-part></tp:taxon-name>, <tp:taxon-name><tp:taxon-name-part taxon-name-part-type="family">Pholcidae</tp:taxon-name-part></tp:taxon-name>) from China.</article-title><source>Zootaxa</source><volume>2355</volume>(<issue>1</issue>): <fpage>35</fpage>–<lpage>55</lpage>. <ext-link xlink:href="10.11646/zootaxa.2355.1.2" ext-link-type="doi" xlink:type="simple">https://doi.org/10.11646/zootaxa.2355.1.2</ext-link></mixed-citation></ref></ref-list></tp:taxon-treatment>
